# Supplementary material for: Impaired Expression of Tetraspanin 32 (TSPAN32) in Memory T Cells of Patients with Multiple Sclerosis
Source: Brain Sci. 2020 Jan 17;10(1):52. doi: 10.3390/brainsci10010052 (PMC7016636; doi:10.3390/brainsci10010052)
Supplement: Supplementary file 1 [file brainsci-10-00052-s001.zip › brainsci-668862-supplementary/Table 1 Significant genes GSE22886.txt]

Original row	Gene.symbol	!Sample_title	Group 1 (naive CD4) mean	Group 1 (naive CD4) std.dev	Group 2 (memory unactivated ) mean	Group 2 (memory unactivated) std.dev	Group 3 (memory activated) mean	Group 3 ( memory activated) std.dev	F-values	significance-values, 1vs.2	adj-p-values, 1vs.2	log fold change, 1vs.2	t-statistic, 1vs.2	log-odds, 1vs.2	significance-values, 1vs.3	adj-p-values, 1vs.3	log fold change, 1vs.3	t-statistic, 1vs.3	log-odds, 1vs.3	significance-values, 2vs.3	adj-p-values, 2vs.3	log fold change, 2vs.3	t-statistic, 2vs.3	log-odds, 2vs.3	CD4Tcell-N0-1 [HG-U133A]	CD4Tcell-N0-2 [HG-U133A]	CD4Tcell-N0-3 [HG-U133A]	MemoryTcell-RO-unactivated-1 [HG-U133A]	MemoryTcell-RO-unactivated-2 [HG-U133A]	MemoryTcell-RO-unactivated-3 [HG-U133A]	MemoryTcell-RO-activated-1 [HG-U133A]	MemoryTcell-RO-activated-2 [HG-U133A]	MemoryTcell-RO-activated-3 [HG-U133A]
2	RFC2	1053_at	432.85535	59.695984	467.988	107.24242	1526.9365	208.46463	3.02E-05	0.75346047	0.9484107	-35.132668	-0.32685766	-4.59876	2.09E-05	6.48E-04	-1094.0813	-10.178814	-4.5686107	2.58E-05	9.79E-04	-1058.9486	-9.851956	-4.5687394	501.673	401.868	395.025	389.805	590.245	423.914	1676.777	1615.168	1288.865
4	PAX8	121_at	2884.0833	132.3934	2269.1443	282.82303	2130.1086	191.69853	0.005298935	0.006884105	0.13879657	614.939	3.8005834	-4.577164	0.002400164	0.014084813	753.9747	4.6598825	-4.574473	0.4190058	0.7416398	139.03566	0.8592993	-4.5961094	2849.581	3030.312	2772.357	1942.667	2439.329	2425.437	2057.64	2347.477	1985.209
6	MIR5193///UBA7	1294_at	1773.2383	109.49324	1218.0507	287.86017	600.316	145.39787	3.78E-04	0.007959208	0.14903782	555.1877	3.6888812	-4.5775957	1.16E-04	0.001790367	1172.9224	7.793349	-4.5699096	0.004683009	0.031405333	617.7347	4.1044674	-4.5760927	1860.632	1808.665	1650.418	1315.717	894.064	1444.371	443.67	626.322	730.956
7	THRA	1316_at	384.142	44.88719	265.2927	58.439728	229.06067	36.71978	0.014020188	0.020047758	0.21793506	118.849335	3.0078173	-4.5807457	0.005871343	0.027296294	155.08133	3.92477	-4.5767083	0.39007068	0.71245456	36.232	0.91695285	-4.59572	335.014	423.013	394.399	205.069	321.768	269.041	199.817	217.094	270.271
11	EPHB3	1438_at	67.26566	37.296173	166.649	53.414722	70.00066	8.368165	0.03200153	0.019804493	0.21699531	-99.38333	-3.0165257	-4.5806994	0.9361958	0.9711588	-2.735	-0.0830139	-4.5992236	0.022257138	0.0987285	96.64833	2.9335117	-4.5811486	36.176	57.002	108.619	198.014	104.974	196.959	68.559	78.996	62.447
12	ESRRA	1487_at	676.9637	55.236416	501.58398	126.438286	769.749	99.2159	0.02712418	0.0557374	0.3413016	175.37967	2.2970076	-4.585127	0.26418808	0.46182656	-92.78533	-1.2152413	-4.593515	0.010050104	0.054915763	-268.165	-3.512249	-4.5783243	723.875	616.084	690.932	519.455	367.161	618.136	849.901	800.564	658.782
14	GAS6	1598_g_at	1264.829	142.11182	714.1357	86.808136	809.70996	73.68191	6.09E-04	2.82E-04	0.040282447	550.69336	6.750084	-4.570878	8.75E-04	0.006702342	455.119	5.5785885	-4.572517	0.28023356	0.59403825	-95.57433	-1.1714956	-4.5938535	1349.062	1344.673	1100.752	803.576	630.224	708.607	764.889	894.749	769.492
16	TRADD	1729_at	1737.1088	936.03265	4367.454	463.84238	1261.6129	345.35037	7.87E-04	0.001014192	0.060750622	-2630.3457	-5.4373364	-4.572771	0.3588242	0.5674317	475.49567	0.98292404	-4.5952573	3.81E-04	0.005215568	3105.8413	6.4202604	-4.5712676	2736.054	880.231	1595.041	4296.985	3942.879	4862.499	908.979	1276.673	1599.187
18	CHURC1-FNTB///FNTB	1773_at	267.009	46.927734	263.98633	66.00414	405.98935	53.269783	0.027070139	0.9488746	0.99377394	3.0226667	0.06648655	-4.5992355	0.018714104	0.06537175	-138.98033	-3.0570102	-4.580486	0.01705982	0.081285805	-142.003	-3.1234968	-4.580143	234.227	246.034	320.766	208.522	336.988	246.449	465.792	388.554	363.622
23	RPL35	200002_at	26441.328	3960.681	29606.006	3115.7712	19643.236	1522.7122	0.009916868	0.21417555	0.6220638	-3164.6777	-1.3679667	-4.592307	0.022099461	0.07424155	6798.092	2.93855	-4.581121	0.003652746	0.025971325	9962.77	4.3065166	-4.575457	22131.592	29921.572	27270.82	33079.598	28680.78	27057.639	18014.303	19884.479	21030.926
24	MIR6805///RPL28	200003_s_at	46603.95	3290.1475	43144.793	3138.899	27862.56	3782.9763	4.17E-04	0.22552851	0.6338976	3459.156	1.3307658	-4.5926037	1.88E-04	0.002406645	18741.393	7.209968	-4.5704074	6.44E-04	0.007526057	15282.235	5.8792024	-4.5720224	46573.96	49908.99	43328.9	45823.8	43919.5	39691.082	23655.82	28946.896	30984.959
25	EIF4G2	200004_at	11346.961	424.3441	14002.013	861.97363	15284.8	1007.3876	0.001076141	0.003512774	0.103845716	-2655.0527	-4.3387513	-4.575361	3.76E-04	0.003819997	-3937.8394	-6.435015	-4.571249	0.07482652	0.24063493	-1282.7866	-2.0962644	-4.586572	11827.333	11023.11	11190.438	14788.029	13080.202	14137.808	16247.978	15368.052	14238.369
27	PARK7	200006_at	8049.035	860.99475	10558.487	724.20337	15643.5625	869.13745	1.93E-05	0.005234653	0.12195372	-2509.4517	-4.015495	-4.576391	6.51E-06	3.34E-04	-7594.527	-12.1523695	-4.568026	8.81E-05	0.002001779	-5085.075	-8.136874	-4.569659	8681.749	7068.55	8396.808	11393.089	10186.472	10095.901	15910.706	16347.771	14672.211
29	GDI2	200008_s_at	5174.9526	194.09967	5078.3657	681.4618	6598.061	536.09204	0.01046043	0.8119652	0.96290386	96.586334	0.24716945	-4.5989704	0.008465835	0.035945922	-1423.109	-3.64181	-4.5777845	0.006145418	0.038133767	-1519.6953	-3.8889794	-4.576837	5271.227	4951.535	5302.095	4697.054	4672.917	5865.127	7211.217	6217.829	6365.138
31	RPL11	200010_at	33285.62	2434.843	33712.203	1525.3392	19478.209	1909.1008	5.08E-05	0.786656	0.95615953	-426.58066	-0.28139153	-4.598887	4.29E-05	0.00100048	13807.414	9.107984	-4.569082	3.53E-05	0.001162675	14233.995	9.389375	-4.5689435	32065.295	36089.312	31702.258	34420.08	31961.537	34754.99	17541.504	19534.666	21358.453
33	RPL21P28///SNORA27///SNORD102///RPL21	200012_x_at	37616.965	4848.0215	33024.816	2605.0667	19273.008	1404.1471	4.25E-04	0.1089617	0.45989636	4592.145	1.8397936	-4.58853	1.67E-04	0.002232479	18343.955	7.349308	-4.5702796	9.40E-04	0.009867427	13751.81	5.509515	-4.5726395	34017.117	43129.586	35704.184	35908.004	30840.393	32326.055	18021.469	19006.104	20791.451
34	RPL24	200013_at	30460.99	2480.1917	30606.26	2522.569	21190.916	992.5161	9.68E-04	0.9308663	0.9900829	-145.26866	-0.08996854	-4.599218	7.40E-04	0.00593796	9270.073	5.7411895	-4.5722423	6.76E-04	0.00780132	9415.342	5.831158	-4.572098	28135.14	33071.04	30176.787	33481.67	29571.482	28765.621	20045.162	21740.896	21786.69
35	HNRNPC	200014_s_at	4457.275	939.05725	5712.09	357.02847	8831.55	1018.1527	6.35E-04	0.08672631	0.415239	-1254.8153	-1.9957161	-4.5873265	2.34E-04	0.002811347	-4374.2744	-6.957047	-4.570657	0.001701652	0.01493419	-3119.459	-4.9613314	-4.5737453	5412.438	3535.198	4424.188	5348.767	6062.472	5725.031	8444.047	9986.558	8064.042
36	SEPT2	200015_s_at	4052.0437	612.4473	6037.03	485.19443	6652.7134	308.73572	5.41E-04	0.001087259	0.06269509	-1984.986	-5.3716927	-4.572894	2.18E-04	0.002663314	-2600.6697	-7.0378323	-4.5705748	0.14021774	0.37612516	-615.68365	-1.6661395	-4.5899076	4329.543	3349.967	4476.621	6088.762	5528.042	6494.285	6856.363	6297.486	6804.291
37	HNRNPA1P10///HNRNPA1	200016_x_at	28557.244	1207.6104	32828.71	1652.9362	25039.432	2602.3953	0.003457388	0.022193115	0.22705656	-4271.4644	-2.9355528	-4.5811377	0.046728097	0.13036712	3517.8132	2.4176083	-4.5843005	0.001108936	0.0111108	7789.278	5.3531613	-4.5729294	27187.379	29467.834	29016.527	32685.076	31252.28	34548.777	22939.041	24228.521	27950.738
38	RPS27A	200017_at	35746.016	3627.5293	37274.016	2429.331	22343.135	1452.2047	2.92E-04	0.474805	0.8328487	-1528.0046	-0.7557168	-4.596768	3.14E-04	0.003393225	13402.877	6.6287622	-4.571016	1.62E-04	0.002955251	14930.882	7.384479	-4.570248	33568.668	39933.613	33735.76	38050.84	39219.93	34551.285	20695.959	23438.762	22894.688
39	LOC100508408///SNORD14B///RPS13	200018_at	38423.297	4115.6655	40482.26	868.4161	26994.588	2525.7556	9.19E-04	0.37183055	0.76732	-2058.9653	-0.9549526	-4.5954556	0.001173013	0.008332246	11428.708	5.3006597	-4.573031	4.46E-04	0.005829279	13487.673	6.2556124	-4.5714808	35727.53	43160.625	36381.734	41200.035	40729.797	39516.953	25298.955	25787.396	29897.414
40	FAU	200019_s_at	32683.158	5665.2407	34788.535	4964.1943	18893.936	1404.2755	0.00442017	0.55188626	0.8722339	-2105.378	-0.6252762	-4.597511	0.00473702	0.023265375	13789.223	4.095261	-4.576123	0.002237346	0.018037198	15894.601	4.7205377	-4.574319	26570.123	37756.617	33722.734	40393.3	30945.39	33026.918	18930.973	17471.508	20279.326
41	TARDBP	200020_at	2117.9456	351.44553	2501.3857	227.47435	6616.91	672.4698	7.36E-06	0.30803493	0.71391827	-383.44	-1.1004012	-4.5943947	4.35E-06	2.70E-04	-4498.965	-12.911187	-4.5678654	7.86E-06	4.92E-04	-4115.525	-11.810786	-4.568108	2500.295	2044.545	1808.997	2240.787	2603.209	2660.161	7306.311	5962.758	6581.662
42	CFL1	200021_at	31989.234	398.62967	31999.969	3375.836	24047.54	2611.508	0.005835682	0.9956144	0.9992678	-10.734667	-0.005698505	-4.599256	0.004080458	0.020835208	7941.695	4.215854	-4.575735	0.00405201	0.028135583	7952.429	4.221553	-4.5757174	31752.295	32449.465	31765.943	35744.887	29190.514	31064.506	21517.035	23892.445	26733.139
43	RPL18	200022_at	37504.44	5341.0684	39079.184	6363.97	23908.188	4234.7686	0.014619798	0.71233135	0.9376858	-1574.7386	-0.38428003	-4.598574	0.013059666	0.049804647	13596.255	3.3178644	-4.579195	0.007822476	0.04564464	15170.994	3.7021444	-4.5775433	32338.877	43005.223	37169.23	46175.812	33879.05	37182.684	20172.371	23043.695	28508.498
44	EIF3F	200023_s_at	13128.355	458.09814	16028.044	1318.6082	8899.3	737.3473	6.31E-05	0.004271273	0.11197266	-2899.6882	-4.1787257	-4.5758524	5.21E-04	0.004713257	4229.0557	6.0944705	-4.571703	1.97E-05	8.19E-04	7128.744	10.273196	-4.5685754	13158.749	13570.5	12655.817	17347.453	16026.44	14710.238	8169.746	9644.201	8883.952
45	RPS5	200024_at	26712.604	2757.938	27467.752	3634.3696	20073.945	1901.2043	0.02170994	0.73844534	0.9458399	-755.14764	-0.3476697	-4.5986958	0.018729115	0.06540368	6638.6587	3.0564358	-4.5804887	0.011619048	0.06107744	7393.806	3.4041057	-4.5787992	24363.219	29749.154	26025.44	29776.482	29348.344	23278.43	18097.88	20233.756	21890.201
46	RPL27	200025_s_at	35607.24	6034.5215	38286.13	2955.396	23963.883	2133.9116	0.005560145	0.4162361	0.7970943	-2678.894	-0.8646894	-4.5960736	0.007271943	0.032112706	11643.355	3.758225	-4.5773253	0.002505811	0.019653995	14322.25	4.6229143	-4.5745687	30235.057	42136.53	34450.13	41442.54	37831.402	35584.457	22907.992	22563.773	26419.885
47	RPL34	200026_at	45502.94	5604.1743	43769.44	2039.6628	22274.047	4292.074	3.18E-04	0.6082124	0.896152	1733.504	0.53687185	-4.597951	1.90E-04	0.00242439	23228.898	7.194066	-4.5704226	3.06E-04	0.004475464	21495.395	6.657194	-4.570983	41607.074	51925.633	42976.125	45746.84	41672.75	43888.73	19169.22	20481.02	27171.895
48	NARS	200027_at	3272.4941	597.66614	4203.4893	20.119623	6482.026	1050.3198	0.001485502	0.12380116	0.48593643	-930.995	-1.7521199	-4.589222	5.49E-04	0.004866889	-3209.5317	-6.040295	-4.5717807	0.003735125	0.026464164	-2278.5366	-4.288175	-4.5755124	3748.648	2601.794	3467.041	4212.654	4217.395	4180.419	6735.12	5328.284	7382.674
49	STARD7	200028_s_at	3467.072	488.38177	4216.73	678.2499	6805.2495	1247.1469	0.003655078	0.2938502	0.7012536	-749.65765	-1.1359825	-4.5941257	0.00152731	0.010086857	-3338.177	-5.058457	-4.57353	0.005888518	0.03694083	-2588.5193	-3.9224741	-4.576717	3872.021	2924.702	3604.493	4975.633	3669.73	4004.826	8175.306	5736.055	6504.386
50	RPL19	200029_at	42184.938	6198.253	40282.297	3977.7458	24218.783	1404.395	0.001839899	0.5819489	0.8840719	1902.638	0.5774782	-4.597756	9.98E-04	0.007375361	17966.15	5.452987	-4.572742	0.001874245	0.016075365	16063.514	4.875509	-4.573943	36587.598	48846.336	41120.87	44871.656	38148.23	37827.004	23208.54	23625.324	25822.486
51	SLC25A3	200030_s_at	13477.091	365.4762	13036.496	1724.294	17475.375	787.2506	0.002296267	0.6197796	0.90254456	440.595	0.51929563	-4.598032	0.002258279	0.01348733	-3998.2827	-4.71247	-4.574339	0.001263449	0.012177093	-4438.8774	-5.2317657	-4.573168	13815.087	13526.937	13089.251	14717.364	11271.832	13120.294	18286.006	16713.799	17426.318
52	SNORD35B///RPS11	200031_s_at	47720.23	6399.1357	48897.594	3229.5098	31132.51	2900.084	0.002116646	0.7392896	0.94596463	-1177.3613	-0.34649512	-4.5986996	0.001861094	0.011695082	16587.72	4.881733	-4.5739284	0.001268298	0.012202717	17765.082	5.228228	-4.573175	46438.137	54663.348	42059.203	52286.04	45854.832	48551.9	28540.914	30591.676	34264.938
53	RPL9	200032_s_at	45529.473	6537.5894	42942.816	685.5489	28756.6	2012.2731	0.001862638	0.4205868	0.79931223	2586.6567	0.856234	-4.5961294	8.99E-04	0.006840906	16772.875	5.5521502	-4.572563	0.002301915	0.01841485	14186.219	4.695916	-4.574381	42611.004	53017.97	40959.45	43727.227	42458.395	42642.832	26598.36	29090.236	30581.201
54	MIR5047///MIR3064///DDX5	200033_at	16121.6045	2129.218	21589.959	1200.405	12275.679	1513.4141	5.17E-04	0.003558014	0.103845716	-5468.356	-4.3281803	-4.5753922	0.019056479	0.066250965	3845.9258	3.0440335	-4.5805535	1.64E-04	0.002973844	9314.281	7.372214	-4.570259	13737.922	17835.09	16791.8	20232.809	22024.45	22512.621	10803.874	12195.636	13827.525
55	RPL6	200034_s_at	24397.783	2800.121	27254.281	3020.4707	19982.762	2224.0703	0.027307833	0.20807849	0.61620915	-2856.4988	-1.3886703	-4.592141	0.06952249	0.17510678	4415.022	2.1463375	-4.586204	0.009750034	0.05377723	7271.5205	3.5350077	-4.578227	22463.703	27608.744	23120.904	27544.021	30119.443	24099.383	17417.117	21167.656	21363.512
57	RPL10A	200036_s_at	27036.938	2548.421	26819.385	2991.0334	15994.987	1201.4409	7.36E-04	0.907535	0.986167	217.55167	0.12047829	-4.599188	5.10E-04	0.004660012	11041.95	6.114939	-4.571674	5.74E-04	0.006922475	10824.398	5.994461	-4.571848	24555.98	29647.85	26906.982	30160.299	25907.219	24390.639	14950.356	15726.72	17307.885
58	CBX3	200037_s_at	5307.9644	504.8237	7469.2715	946.52545	9557.111	1296.8881	0.002343629	0.022634586	0.22915334	-2161.307	-2.9216032	-4.5812144	7.38E-04	0.005929535	-4249.147	-5.7438955	-4.5722375	0.026058711	0.111068524	-2087.84	-2.8222923	-4.5817757	4747.638	5727.314	5448.941	7436.727	8431.649	6539.438	9895.711	10651.113	8124.51
59	RPL17-C18orf32///SNORD58C///C18orf32///SNORD58A///SNORD58B///RPL17	200038_s_at	33483.52	6505.0845	41457.582	2628.3313	26320.197	2390.993	0.007467798	0.04469644	0.30598179	-7974.0615	-2.4480996	-4.584097	0.06433227	0.16498055	7163.3213	2.199196	-4.5858207	0.002435571	0.01923851	15137.383	4.6472955	-4.5745053	27200.715	40190.156	33059.69	41221.152	44196.14	38955.453	23892.96	26394.418	28673.219
60	PSMB2	200039_s_at	1928.8477	1005.76086	2583.7737	117.72378	7781.121	957.17346	5.79E-05	0.3209153	0.72678554	-654.926	-1.0692273	-4.594628	3.15E-05	8.18E-04	-5852.2734	-9.5543785	-4.5688677	6.75E-05	0.001689991	-5197.347	-8.485151	-4.569432	3086.924	1274.316	1425.303	2707.118	2571.584	2472.619	8862.6	7437.825	7042.938
61	KHDRBS1	200040_at	5637.2246	632.266	6784.8633	642.202	7018.559	380.05527	0.031928893	0.032486103	0.269553	-1147.6393	-2.6683412	-4.5826907	0.015102191	0.055421956	-1381.3347	-3.211699	-4.579703	0.60397387	0.87425005	-233.69533	-0.54335785	-4.597921	6184.557	4945.132	5781.984	7482.327	6654.265	6217.999	7291.268	7179.97	6584.439
62	ATP6V1G2-DDX39B///SNORD84///DDX39B	200041_s_at	10596.6875	1235.7787	7193.936	1525.895	9131.283	1284.5082	0.037569117	0.0133855	0.18271837	3402.7507	3.2997792	-4.57928	0.19885011	0.380543	1465.403	1.421058	-4.5918813	0.102938086	0.30348894	-1937.3477	-1.8787211	-4.5882263	9464.08	11914.688	10411.292	7490.357	5541.579	8549.872	10408.139	7839.257	9146.455
63	RTCB	200042_at	1905.7115	264.59778	1946.317	193.60954	2805.8406	555.95966	0.026724821	0.89041954	0.98326075	-40.605335	-0.14293975	-4.59916	0.01602573	0.05795669	-900.129	-3.1686528	-4.5799155	0.019551245	0.08936343	-859.5237	-3.0257132	-4.5806503	2193.982	1849.253	1673.9	2096.871	1727.915	2014.165	3402.136	2301.744	2713.642
64	ERH	200043_at	6809.92	1102.7351	8639.978	570.4545	14454.961	1473.768	1.14E-04	0.06806724	0.3730931	-1830.058	-2.1607466	-4.5860987	4.55E-05	0.001032981	-7645.0405	-9.026487	-4.5691237	2.54E-04	0.0039572	-5814.9824	-6.865741	-4.570752	7302.674	5546.724	7580.361	9150.618	8745.009	8024.306	14319.313	15991.862	13053.705
65	GATC///SRSF9	200044_at	3627.4846	861.9504	4050.153	356.67078	6149.8003	766.779	0.004607158	0.45242715	0.8186086	-422.66833	-0.7961804	-4.596517	0.002159511	0.013040754	-2522.3154	-4.751286	-4.574242	0.00564949	0.035844985	-2099.647	-3.9551055	-4.576601	4481.251	2757.577	3643.626	4369.057	3665.004	4116.398	6906.711	6169.169	5373.52
66	ABCF1	200045_at	2112.015	302.90454	2988.6707	266.29675	3782.0566	648.396	0.005220056	0.035355978	0.27986372	-876.65564	-2.6096437	-4.5830545	0.001682573	0.010845466	-1670.0414	-4.971408	-4.573723	0.050698463	0.18133274	-793.3857	-2.3617642	-4.584679	2341.071	1768.574	2226.4	3239.575	2709.273	3017.164	4194.581	3034.698	4116.89
67	DAD1	200046_at	4613.443	482.43372	6429.197	701.5007	6906.0806	991.52325	0.012377076	0.01620752	0.19832629	-1815.7537	-3.1604927	-4.579956	0.005401783	0.025681233	-2292.638	-3.9905555	-4.5764775	0.43426043	0.7541274	-476.88434	-0.83006275	-4.5963006	4065.326	4801.371	4973.631	7068.414	6540.463	5678.712	8001.003	6068.831	6648.408
68	YY1	200047_s_at	3839.2722	833.2239	6400.6694	854.3398	7311.6577	1114.7919	0.004983395	0.009327645	0.15647432	-2561.3972	-3.5683627	-4.578087	0.001956847	0.012158439	-3472.3857	-4.837489	-4.574033	0.2454997	0.54827267	-910.98834	-1.2691263	-4.5930924	4606.121	2952.639	3959.057	5989.726	7382.827	5829.456	6852.281	8582.735	6499.958
70	KAT7	200049_at	1592.131	341.56088	1210.3417	242.4246	1013.7063	79.92138	0.047507305	0.082441024	0.40635136	381.78934	2.030252	-4.587065	0.018227242	0.06395176	578.4247	3.075905	-4.580387	0.33094007	0.6526424	196.63533	1.0456532	-4.5948024	1986.249	1382.147	1407.997	1487.016	1035.151	1108.858	1104.058	952.256	984.805
71	ZNF146	200050_at	1642.9564	466.9195	3029.6042	655.11456	3476.079	521.76733	0.008512149	0.013592585	0.18420833	-1386.648	-3.2885294	-4.579333	0.003476339	0.018540751	-1833.1227	-4.3473744	-4.575335	0.3253001	0.6462262	-446.47467	-1.0588448	-4.594705	2182.105	1371.683	1375.081	3084.743	3655.407	2348.663	4077.993	3197.833	3152.411
72	SART1	200051_at	881.03467	59.258926	1145.4164	157.74376	1025.5824	69.01455	0.04082742	0.014510896	0.19031565	-264.38165	-3.240767	-4.579561	0.12030081	0.2641828	-144.54767	-1.7718524	-4.5890656	0.1858859	0.45557585	119.834	1.4689145	-4.591496	914.149	812.62	916.335	1117.288	1315.332	1003.629	991.109	980.596	1105.042
73	ILF2	200052_s_at	2862.9238	1064.1388	2736.534	47.264404	6826.4956	923.40674	4.78E-04	0.8442672	0.9737572	126.39	0.20395811	-4.599061	3.90E-04	0.00390001	-3963.5713	-6.3960958	-4.571298	3.23E-04	0.004658863	-4089.9614	-6.600054	-4.571049	4035.707	1959.001	2594.064	2714.767	2704.075	2790.76	7720.581	6882.581	5876.324
75	ZPR1	200054_at	482.369	182.65727	532.54865	53.498947	1255.1887	278.6371	0.002219006	0.7465038	0.94760066	-50.17967	-0.3364797	-4.598731	0.001333406	0.009122592	-772.81964	-5.1821413	-4.573269	0.001938756	0.016441481	-722.64	-4.8456616	-4.574013	693.013	386.294	367.8	574.332	551.062	472.252	1576.818	1086.988	1101.76
77	C1D	200056_s_at	808.9956	186.00227	1103.2279	210.01985	1880.9277	198.59633	5.70E-04	0.09448114	0.4315956	-294.23233	-1.9372956	-4.587773	2.14E-04	0.002634483	-1071.932	-7.0578547	-4.5705547	0.001426289	0.013182078	-777.69965	-5.120559	-4.5733976	967.417	604.191	855.379	983.187	1345.734	980.763	1945.516	2039.19	1658.077
81	RNPS1	200060_s_at	5241.178	370.67035	5160.4062	162.08257	7277.8364	1137.1919	0.008626199	0.8833688	0.98137784	80.77233	0.15221602	-4.5991473	0.006559417	0.029695954	-2036.658	-3.8380961	-4.5770235	0.005403443	0.03470883	-2117.4304	-3.990312	-4.576478	5661.702	4961.878	5099.955	5339.878	5024.701	5116.639	8546.768	6935.886	6350.855
82	RPS24	200061_s_at	37084.41	2494.4307	37779.816	2581.9175	25270.781	2833.4204	7.34E-04	0.7396427	0.94596463	-695.406	-0.34600392	-4.598701	6.45E-04	0.005394206	11813.63	5.877951	-4.5720243	4.59E-04	0.005921338	12509.036	6.223955	-4.571523	35988.73	39939.152	35325.348	37323.023	35456.78	40559.645	22700.076	24803.453	28308.81
83	RPL30	200062_s_at	54296.24	7235.5483	57805.64	2651.0056	31949.643	3115.7437	4.15E-04	0.36908755	0.76532584	-3509.3977	-0.9607886	-4.5954146	5.09E-04	0.004652061	22346.6	6.1179605	-4.5716696	2.10E-04	0.003498183	25855.996	7.078749	-4.5705338	48331.773	62345.23	52211.723	60277.152	55005.74	58134.027	29445.344	30964.781	35438.805
85	HSP90AB1	200064_at	12557.464	1799.3352	9941.718	734.4557	24593.236	2024.6865	1.66E-05	0.07217898	0.38392818	2615.7456	2.1207979	-4.586391	2.75E-05	7.56E-04	-12035.774	-9.758382	-4.568779	7.57E-06	4.80E-04	-14651.52	-11.87918	-4.568091	14606.378	11234.562	11831.451	10766.49	9358.34	9700.324	23863.734	23034.393	26881.586
87	IK	200066_at	3498.509	442.71902	3885.2375	515.82227	2166.9626	354.7097	0.003518641	0.2897575	0.6986978	-386.728	-1.1465108	-4.594045	0.005703791	0.026673155	1331.5466	3.9475617	-4.5766277	0.001468436	0.013427776	1718.2747	5.0940723	-4.573454	3336.588	3159.546	3999.394	4161.073	3290.145	4204.494	1759.631	2333.485	2407.772
88	SNX3	200067_x_at	3281.7039	277.19662	3477.58	324.96262	2391.4473	179.08125	0.002520562	0.3696931	0.76584566	-195.87633	-0.9594974	-4.5954237	0.003419986	0.018339768	890.25665	4.3609095	-4.5752954	0.00114844	0.01141422	1086.133	5.320407	-4.572993	3050.607	3205.462	3589.043	3718.761	3108.043	3605.937	2592.029	2334.692	2247.621
90	SART3	200069_at	962.44	151.3156	1047.141	39.777294	1363.4517	254.30676	0.043377828	0.54228437	0.8664763	-84.701	-0.64086956	-4.597428	0.019321524	0.06688543	-401.01166	-3.0341573	-4.580606	0.04841648	0.17491317	-316.31067	-2.393288	-4.5844646	797.182	1094.199	995.939	1092.462	1030.941	1018.02	1655.135	1188.241	1246.979
91	CNPPD1	200070_at	1121.9838	84.95093	1452.965	190.9039	1166.4364	36.17221	0.020300306	0.010198223	0.1617959	-330.98132	-3.5012846	-4.5783715	0.65267265	0.81185126	-44.452667	-0.47024232	-4.5982456	0.019405935	0.08890264	286.52866	3.031042	-4.580622	1025.28	1156.089	1184.582	1477.611	1630.349	1250.935	1146.635	1208.186	1144.488
92	SMNDC1	200071_at	1417.2744	507.00552	1979.7335	213.70563	2972.0774	224.90826	0.001794786	0.06921137	0.37593043	-562.45935	-2.1493924	-4.5861816	6.05E-04	0.005199129	-1554.803	-5.941552	-4.571927	0.006959396	0.0419465	-992.3437	-3.79216	-4.5771956	1970.275	974.349	1307.199	2211.523	1937.156	1790.522	3213.884	2933.216	2769.132
94	HNRNPD	200073_s_at	3993.2637	715.1124	5405.721	669.1113	8584.723	849.1385	2.65E-04	0.04274381	0.30029738	-1412.4573	-2.478781	-4.5838943	9.37E-05	0.001583657	-4591.4585	-8.057744	-4.5697145	8.75E-04	0.009322066	-3179.001	-5.5789633	-4.5725164	4606.482	3207.741	4165.569	4859.854	6152.186	5205.124	8594.562	9428.898	7730.707
95	RPL14	200074_s_at	22222.236	2415.4873	23609.232	2347.899	14338	795.6883	0.001065314	0.39257392	0.78210586	-1386.994	-0.91184264	-4.595755	0.001331746	0.009122592	7884.238	5.1832843	-4.5732665	5.20E-04	0.006493064	9271.232	6.095127	-4.571702	19560.59	24275.074	22831.049	25618.156	24181.41	21028.129	13419.925	14765.832	14828.242
99	ATP6V0B	200078_s_at	1878.7601	437.2541	2540.7043	391.58838	4303.506	831.6219	0.0027069	0.18327425	0.5830489	-661.94434	-1.478919	-4.5914154	0.00103581	0.007592416	-2424.746	-5.4173784	-4.572808	0.005770069	0.036402732	-1762.8016	-3.9384596	-4.5766597	2235.518	1390.972	2009.79	2979.062	2225.487	2417.564	5251.628	3961.33	3697.56
100	KARS	200079_s_at	7342.9497	1067.4633	7774.769	639.9397	10752.458	714.6939	0.00203937	0.5159856	0.8540227	-431.819	-0.6844726	-4.5971866	0.001050163	0.007667359	-3409.5083	-5.4043827	-4.572832	0.002238966	0.018037198	-2977.6895	-4.71991	-4.5743203	8396.924	6262.49	7369.436	8449.246	7176.124	7698.937	11466.655	10037.269	10753.451
101	H3F3AP4///H3F3B///H3F3A	200080_s_at	13023.019	240.45557	23699.123	1673.7145	18202.045	2190.9763	1.80E-04	5.44E-05	0.019609911	-10676.105	-8.777653	-4.569259	0.003874771	0.020051444	-5179.026	-4.258078	-4.575604	0.002829445	0.021415938	5497.079	4.5195746	-4.5748453	12761.839	13072.011	13235.204	22155.072	25477.752	23464.545	15725.9	19889.463	18990.768
102	RPS6	200081_s_at	40526.785	3841.3135	45134.332	3433.306	28613.318	2874.9365	0.001063889	0.11937866	0.47743523	-4607.5483	-1.7771423	-4.5890236	0.002588835	0.014909535	11913.468	4.5950527	-4.574642	3.99E-04	0.005381997	16521.016	6.3721952	-4.5713286	38121.88	44956.934	38501.547	48940.703	42271.33	44190.973	26537.846	27407.271	31894.84
103	RPS7	200082_s_at	31596.156	4570.576	33779.746	2441.5164	21873.469	2060.4512	0.004213329	0.40287608	0.7881984	-2183.5884	-0.8910628	-4.5958967	0.005561059	0.026202174	9722.685	3.9675624	-4.576557	0.001910439	0.016273055	11906.273	4.858625	-4.5739827	27559.252	36558.707	30670.508	36072.9	34053.406	31212.926	19711.799	22093.586	23815.027
105	C11orf58	200084_at	5102.8115	526.5892	6280.8633	118.567856	7333.709	365.90533	3.84E-04	0.004681526	0.1160383	-1178.052	-4.104722	-4.576092	1.18E-04	0.001806453	-2230.8977	-7.773184	-4.5699253	0.008174815	0.04708178	-1052.8457	-3.6684618	-4.5776772	4971.237	4654.486	5682.712	6363.508	6334.071	6145.012	7665.926	7393.678	6941.524
106	TCEB2	200085_s_at	2941.8777	338.98383	3654.5017	456.2658	4833.3945	144.51584	5.22E-04	0.028489886	0.2538777	-712.624	-2.7598019	-4.5821404	1.70E-04	0.002260555	-1891.5167	-7.3253374	-4.570301	0.002680127	0.02065765	-1178.8927	-4.5655355	-4.574721	3292.382	2615.728	2917.523	4181.351	3391.979	3390.175	4758.019	5000.015	4742.149
107	COX4I1	200086_s_at	8047.7925	153.59343	7989.4434	1198.0718	5544.3647	589.9297	0.006068026	0.92414796	0.9888332	58.349335	0.098742716	-4.5992103	0.003978565	0.020455396	2503.4277	4.2364707	-4.5756707	0.004493437	0.030396862	2445.0784	4.137728	-4.575984	8224.979	7965.887	7952.511	8935.568	8390.458	6642.303	4940.592	6119.401	5573.101
108	TMED2	200087_s_at	5088.0957	878.19525	7966.762	447.60535	8666.9795	306.67325	2.45E-04	4.11E-04	0.044686466	-2878.6663	-6.341998	-4.5713673	1.07E-04	0.001712097	-3578.8835	-7.884649	-4.5698404	0.16740781	0.42453036	-700.21735	-1.5426508	-4.5909014	5721.855	4085.659	5456.774	8408.744	7977.805	7513.738	8430.452	9013.475	8557.012
109	NBEAL1///RPL12	200088_x_at	41124.99	3570.7236	43713.98	3489.5815	25781.742	3254.5332	5.21E-04	0.3562545	0.75575197	-2588.9983	-0.98854244	-4.595217	6.58E-04	0.005469943	15343.243	5.8584228	-4.572055	2.58E-04	0.003998864	17932.242	6.8469653	-4.570772	37640.73	44776.312	40957.914	47590.316	40823.08	42728.555	22531.56	25773.057	29040.61
110	SNORD18C///SNORD18B///SNORD18A///SNORD16///RPL4	200089_s_at	21936.094	777.79407	28521.295	2143.055	19480.38	2391.6846	0.001206147	0.002778279	0.09373816	-6585.2017	-4.5350156	-4.5748034	0.135237	0.2876836	2455.713	1.6911701	-4.5897074	4.58E-04	0.005918837	9040.915	6.2261853	-4.5715203	21237.984	22774.48	21795.814	28769.18	30529.627	26265.076	16906.045	21633.432	19901.662
111	FNTA	200090_at	5554.711	384.43637	6817.496	838.5659	4984.86	211.30731	0.008776258	0.019319097	0.21503705	-1262.786	-3.0342472	-4.5806055	0.21379355	0.39989606	569.85065	1.3692484	-4.5922966	0.00324915	0.02381291	1832.6367	4.4034953	-4.5751715	5994.122	5389.59	5280.42	6851.375	7638.61	5962.505	4822.893	5223.881	4907.806
112	RPS25	200091_s_at	20597.51	2063.8955	23717.291	2760.2473	15239.339	1746.798	0.00480312	0.10935932	0.46047875	-3119.7817	-1.8372979	-4.5885496	0.016319217	0.058775034	5358.171	3.1555274	-4.579981	0.001642807	0.01453222	8477.953	4.9928255	-4.5736747	21151.926	22327.57	18313.031	24526.62	25982.402	20642.85	13395.986	16870.129	15451.899
113	RPL37	200092_s_at	35014.48	2622.927	41377.53	510.56125	25467.057	3299.669	2.07E-04	0.011524369	0.17154142	-6363.0503	-3.410172	-4.578772	0.001432212	0.009633956	9547.425	5.116785	-4.5734053	6.55E-05	0.001659534	15910.475	8.526957	-4.569406	33883.11	38013.22	33147.113	41338.066	40887.848	41906.68	21809.576	26371.166	28220.428
114	HINT1	200093_s_at	7614.567	1172.7592	11289.46	955.6959	10782.012	1196.9642	0.007076	0.003531868	0.103845716	-3674.8923	-4.3342714	-4.575374	0.007487113	0.032854535	-3167.4446	-3.7357733	-4.577412	0.5686127	0.85308325	507.44766	0.59849805	-4.59765	8927.196	7246.554	6669.951	12152.146	11454.088	10262.144	10435.461	12114.015	9796.559
115	EEF2	200094_s_at	21263.016	362.51035	25379.959	2263.3413	16082.747	2247.9187	0.001037947	0.02275156	0.22980542	-4116.9404	-2.9179554	-4.5812345	0.008141183	0.03494029	5180.2686	3.6716082	-4.5776644	3.26E-04	0.00468263	9297.209	6.5895634	-4.5710616	21660.098	21179.184	20949.766	27898.002	24726.988	23514.88	16164.523	13795.057	18288.662
116	RPS10	200095_x_at	54549.74	8642.063	56247.277	3395.9954	34431.26	2550.7861	0.002363728	0.70042306	0.93333817	-1697.5414	-0.40116516	-4.5985146	0.002151738	0.013014975	20118.477	4.754424	-4.5742345	0.001372601	0.012851124	21816.018	5.155589	-4.573324	48017.19	64348.977	51283.043	60106.92	53717.332	54917.582	32270.13	33778.723	37244.93
117	ATP6V0E1	200096_s_at	4945.3804	1072.0801	8038.7993	445.44562	7710.793	809.64453	0.00311586	0.001681541	0.07405094	-3093.4194	-4.9719567	-4.5737214	0.003092547	0.017065682	-2765.4126	-4.4447618	-4.5750537	0.6145663	0.88047814	328.00665	0.5271949	-4.5979958	4704.021	4014.554	6117.566	7559.863	8115.829	8440.707	6961.935	7600.523	8569.921
120	SNORD73A///RPS3A	200099_s_at	45374.453	6799.8965	47779.496	3905.5583	31541.033	3123.2756	0.006858484	0.53768814	0.86433786	-2405.0393	-0.64839363	-4.597387	0.007548845	0.033073325	13833.421	3.7294614	-4.5774364	0.003350849	0.024393	16238.46	4.3778553	-4.575246	41072.434	53213.88	41837.05	48058.51	51538.062	43741.91	28341.078	31700.504	34581.52
121	HNRNPU	200593_s_at	4844.9326	279.39362	4260.069	608.57715	6513.0293	936.36945	0.007722605	0.28626928	0.6946593	584.86334	1.1555815	-4.593976	0.01345745	0.05081721	-1668.0967	-3.2958496	-4.5792985	0.003068028	0.022788292	-2252.96	-4.451431	-4.5750346	5124.646	4565.86	4844.292	4327.38	3620.635	4832.193	6817.785	5462.247	7259.056
123	EIF3A	200595_s_at	3181.5703	533.5372	4707.5044	331.17014	6611.0825	233.02281	2.87E-05	0.0013412	0.067311406	-1525.934	-5.1767926	-4.5732803	8.68E-06	4.02E-04	-3429.5125	-11.634759	-4.568153	3.68E-04	0.005104751	-1903.5784	-6.4579663	-4.5712204	3745.341	2684.548	3114.822	5045.533	4383.648	4693.332	6696.507	6347.403	6789.338
126	MIR3652///HSP90B1	200598_s_at	2697.2979	419.0559	3045.759	286.67526	5057.606	1156.254	0.007986446	0.5503992	0.8715246	-348.46133	-0.6276805	-4.597498	0.003905556	0.020173274	-2360.3083	-4.2516036	-4.575624	0.008667447	0.049119204	-2011.847	-3.623923	-4.577857	3053.17	2235.418	2803.306	2739.067	3306.983	3091.228	3841.016	5189.609	6142.194
127	MIR3652///HSP90B1	200599_s_at	5742.3657	801.02264	6033.7896	990.5608	8873.745	1729.0011	0.023991661	0.7666182	0.95079345	-291.42368	-0.3087508	-4.5988126	0.013065059	0.04980761	-3131.379	-3.3175611	-4.5791965	0.020019857	0.091022745	-2839.9553	-3.0088103	-4.5807405	6177.903	4817.938	6231.258	6948.058	6171.884	4981.428	7955.473	7797.62	10868.143
131	PRKAR1A	200603_at	3009.6172	903.1404	5200.932	1111.5668	7240.35	1220.5863	0.004475544	0.033380818	0.27352813	-2191.3154	-2.6494796	-4.5828066	0.001434546	0.009645741	-4230.733	-5.115302	-4.5734086	0.043557566	0.16133587	-2039.4174	-2.4658225	-4.5839796	3758.304	2006.574	3263.974	4009.249	6209.689	5383.86	5982.507	8419.911	7318.632
132	PRKAR1A	200604_s_at	1742.7721	316.07812	2065.7063	464.4555	3468.8464	334.49072	0.00127621	0.29926738	0.7064988	-322.93433	-1.1222314	-4.59423	5.72E-04	0.004999434	-1726.0743	-5.9982934	-4.571842	0.001873072	0.01607186	-1403.14	-4.876062	-4.5739417	1503.772	1623.39	2101.154	1648.691	1982.165	2566.263	3634.594	3083.847	3688.098
135	RAD21	200607_s_at	2305.7166	296.7741	2499.1682	408.1	3714.489	116.60257	9.57E-04	0.42487296	0.801986	-193.452	-0.84796554	-4.596184	4.82E-04	0.004478597	-1408.7727	-6.175127	-4.57159	0.001140166	0.01134211	-1215.3207	-5.3271613	-4.5729795	2648.067	2121.429	2147.653	2159.191	2386.567	2951.747	3837.676	3605.833	3699.958
138	NCL	200610_s_at	10670.147	1238.6235	11681.555	2177.3293	18935.959	947.94714	4.21E-04	0.419028	0.79852915	-1011.40735	-0.85925615	-4.5961094	2.21E-04	0.002687864	-8265.8125	-7.022344	-4.57059	4.87E-04	0.006203577	-7254.405	-6.163088	-4.5716066	12048.935	10309.989	9651.517	10754.513	14168.984	10121.166	17842.48	19525.492	19439.906
142	CLTC	200614_at	3122.2039	368.56543	3082.9211	155.24057	8184.8633	740.3761	3.71E-06	0.91849303	0.9878824	39.282665	0.10613476	-4.599203	2.96E-06	2.17E-04	-5062.659	-13.678402	-4.567728	2.81E-06	2.71E-04	-5101.942	-13.784536	-4.567711	3353.595	2697.18	3315.837	2923.317	3233.395	3092.052	8052.875	7519.358	8982.356
143	AP2B1	200615_s_at	828.09766	73.87344	1672.4893	463.2192	2822.8953	236.29189	1.96E-04	0.008376965	0.15065692	-844.39166	-3.6498418	-4.577752	6.10E-05	0.001227047	-1994.7974	-8.622414	-4.569349	0.001680384	0.014799995	-1150.4056	-4.9725723	-4.57372	877.644	743.19	863.459	1244.88	1608.023	2164.565	2630.006	2752.219	3086.46
144	MLEC	200616_s_at	498.65567	110.24552	531.948	48.77356	1456.1587	341.74335	8.78E-04	0.8412072	0.9734658	-33.29233	-0.2080316	-4.5990534	5.81E-04	0.005048436	-957.503	-5.9830856	-4.571865	7.15E-04	0.00811111	-924.2107	-5.775054	-4.572187	608.957	388.466	498.544	496.798	587.631	511.415	1430.568	1127.93	1809.978
145	MLEC	200617_at	1084.8174	84.50489	1139.7675	285.77756	1729.4039	360.8179	0.030855322	0.7977005	0.9585557	-54.95	-0.26641428	-4.5989246	0.01702068	0.060602065	-644.5867	-3.1251519	-4.5801344	0.024742568	0.10681972	-589.63666	-2.8587377	-4.581567	1181.234	1049.607	1023.611	900.188	1456.077	1063.037	1719.977	2094.843	1373.392
150	CALM3///CALM2///CALM1	200622_x_at	1754.1343	94.59724	1660.1216	254.4384	2736.9988	214.3753	3.75E-04	0.5581733	0.87460303	94.012665	0.615155	-4.597564	3.77E-04	0.003826816	-982.8643	-6.431196	-4.571254	2.16E-04	0.003561701	-1076.877	-7.0463514	-4.570566	1666.332	1741.762	1854.309	1406.389	1915.26	1658.716	2947.371	2744.792	2518.833
151	CALM3///CALM2///CALM1	200623_s_at	3401.207	368.4178	2028.919	266.5466	2894.1643	288.7476	0.002111547	7.09E-04	0.055759765	1372.288	5.784402	-4.572172	0.07045508	0.17677633	507.04266	2.1372616	-4.5862703	0.008406743	0.048093025	-865.24536	-3.6471403	-4.577763	3078.466	3322.556	3802.599	2212.744	1723.223	2150.79	3106.732	2565.425	3010.336
155	PTGES3	200627_at	9745.439	585.5916	11056.977	1495.9628	15398.1045	1607.898	0.001964664	0.23115316	0.6411011	-1311.5366	-1.3129405	-4.592746	8.05E-04	0.006309868	-5652.6646	-5.6587152	-4.572379	0.003483066	0.0250347	-4341.128	-4.3457747	-4.57534	10009.92	9074.261	10152.139	9605.816	12594.04	10971.074	13621.56	16753.55	15819.204
156	WARS	200628_s_at	1146.4156	844.39166	229.30733	132.80809	4565.2246	2169.785	0.009274677	0.40100646	0.7879046	917.10834	0.8948045	-4.5958714	0.012747284	0.04887263	-3418.809	-3.3356643	-4.579112	0.004007937	0.027935207	-4335.9175	-4.2304688	-4.57569	1718.045	176.549	1544.653	211.802	106.12	370	3241.016	3385.368	7069.29
157	WARS	200629_at	2308.877	1621.031	857.49664	86.597206	10017.649	3845.791	0.003435035	0.45515025	0.8197634	1451.3804	0.79118407	-4.5965486	0.004149283	0.021094792	-7708.7725	-4.2022467	-4.575778	0.001641698	0.014528181	-9160.153	-4.9934306	-4.5736732	3834.284	606.71	2485.637	880.481	761.726	930.283	7722.478	7872.934	14457.537
160	NDRG1	200632_s_at	1655.5299	596.15466	2116.9617	385.929	1078.8282	221.46393	0.044506453	0.20199154	0.60830146	-461.43167	-1.4098849	-4.591971	0.12202098	0.267013	576.70166	1.7620876	-4.589143	0.015952399	0.07744386	1038.1333	3.1719725	-4.579899	2294.575	1114.385	1557.63	1791.901	2015.498	2543.486	834.201	1136.61	1265.674
168	YWHAZ	200640_at	12441.648	1193.2109	12364.211	864.57434	8879.87	793.6394	0.002904274	0.9191554	0.9878824	77.43933	0.10526861	-4.599204	0.001947346	0.012114098	3561.7786	4.8417706	-4.574023	0.002196553	0.01784389	3484.3394	4.736502	-4.574279	13536.595	11169.902	12618.451	13142.044	11433.334	12517.252	8108.503	8837.06	9694.049
170	SOD1	200642_at	11993.742	266.3746	10050.075	335.43265	12347.542	620.64935	4.97E-04	6.58E-04	0.055111658	1943.6674	5.8586073	-4.5720544	0.3220963	0.52836215	-353.79834	-1.06642	-4.594649	2.41E-04	0.003831951	-2297.4656	-6.9250274	-4.5706897	12072.374	11696.904	12211.951	10437.396	9854.969	9857.862	11632.27	12743.851	12666.503
172	MARCKSL1	200644_at	3200.0813	742.22723	2569.1716	530.8985	1017.88837	145.99567	0.002918578	0.1651049	0.5532576	630.90967	1.5523582	-4.590823	0.001090028	0.007901458	2182.193	5.3693027	-4.5728984	0.006740385	0.040858697	1551.2833	3.8169446	-4.5771027	2626.047	2935.95	4038.247	2556.773	2044.581	3106.161	849.908	1089.562	1114.195
173	GABARAP	200645_at	9361.526	1526.7035	7834.4937	814.1851	5597.1445	1212.9299	0.014510505	0.14470415	0.5218389	1527.0323	1.6443005	-4.590083	0.004990958	0.024208428	3764.382	4.053467	-4.5762625	0.04730719	0.17184322	2237.3496	2.4091663	-4.5843573	10428.134	7612.663	10043.782	8222.469	6898.884	8382.129	4926.375	4867.752	6997.306
178	LDHA	200650_s_at	11857.078	3299.3333	12076.3545	1489.1532	26593.17	1450.2324	8.57E-05	0.90182996	0.9852619	-219.27634	-0.12795696	-4.5991793	6.20E-05	0.001244291	-14736.092	-8.599129	-4.5693626	6.83E-05	0.001703252	-14516.815	-8.471171	-4.5694404	15520.933	9120.868	10929.433	13591.045	10614.125	12023.893	25242.805	28126	26410.703
179	SNORD96A///SNORD95///RACK1	200651_at	41084.33	3215.8953	34170.594	4897.869	26194.498	3145.0469	0.004556791	0.050396167	0.32563463	6913.7334	2.3658557	-4.584651	0.001466536	0.009778219	14889.83	5.095248	-4.573451	0.029758085	0.12218526	7976.0967	2.7293928	-4.582321	38182.152	44541.66	40529.17	38067.582	28672.56	35771.64	23502.332	25429.773	29651.387
180	SSR2	200652_at	9853.433	811.446	9349.975	395.61758	5298.5083	766.95276	1.02E-04	0.36630762	0.76287776	503.45767	0.96673703	-4.595372	5.57E-05	0.001158113	4554.924	8.746343	-4.569277	1.17E-04	0.00240611	4051.466	7.779606	-4.5699205	10051.468	8961.3	10547.529	9806.791	9120.031	9123.102	4745.427	6174.042	4976.057
182	P4HB	200654_at	6306.9043	2517.6606	6661.57	2013.12	10594.198	832.74646	0.040455434	0.8155119	0.964371	-354.66568	-0.24240091	-4.5989814	0.022361193	0.07485637	-4287.2944	-2.9302077	-4.5811667	0.031588964	0.12789802	-3932.6287	-2.6878068	-4.582572	8768.029	3736.281	6416.402	8588.206	4571.883	6824.62	11551.269	10035.171	10196.155
183	CALM3///CALM2///CALM1	200655_s_at	14591.276	1687.4983	17962.943	927.1096	11547.042	419.72678	5.17E-04	0.006114862	0.13101825	-3371.6658	-3.8928823	-4.576823	0.010015519	0.04084477	3044.2344	3.5148344	-4.5783134	1.59E-04	0.002917297	6415.9	7.4077168	-4.5702276	16538.477	13554.756	13680.597	18673.855	16914.316	18300.656	11863.849	11706.28	11070.998
184	P4HB	200656_s_at	3188.6365	954.0706	3163.9036	234.85141	5912.2056	655.57086	0.00168296	0.96336156	0.9958156	24.732666	0.047627304	-4.5992455	0.001245849	0.008691689	-2723.569	-5.244734	-4.573142	0.001183515	0.011648524	-2748.3018	-5.292361	-4.5730476	4289.87	2611.299	2664.74	3433.135	3001.162	3057.414	6294.474	6286.912	5155.23
185	SLC25A5	200657_at	11665.216	1490.7621	10138.398	1643.2008	19345.9	1815.1562	3.67E-04	0.26536006	0.6755011	1526.8187	1.2119714	-4.59354	5.20E-04	0.004706208	-7680.6836	-6.09684	-4.5716996	1.73E-04	0.003059788	-9207.502	-7.308811	-4.570316	12655.299	9950.678	12389.673	11267.099	8253.201	10894.894	17387.707	20972.223	19677.771
186	PHB	200658_s_at	1227.7997	142.8547	1009.4343	80.76416	3395.2314	343.62268	3.98E-06	0.23560259	0.6453353	218.36533	1.2991056	-4.5928555	4.39E-06	2.70E-04	-2167.4316	-12.894549	-4.5678687	2.31E-06	2.41E-04	-2385.797	-14.193655	-4.5676475	1252.401	1074.242	1356.756	984.137	1099.819	944.347	3601.396	3585.745	2998.553
188	S100A11	200660_at	1382.361	995.7093	2617.5676	240.26549	3203.5955	357.5183	0.018018946	0.03640048	0.28144062	-1235.2067	-2.5895047	-4.583181	0.006730696	0.030274546	-1821.2344	-3.8180614	-4.5770984	0.25946087	0.56704265	-586.02765	-1.2285566	-4.593411	2515.699	648.074	983.31	2411.895	2881.654	2559.154	3589.65	3137.22	2883.916
190	TOMM20	200662_s_at	4409.625	127.06804	4016.4287	587.3401	3067.2695	197.27213	0.005309592	0.20128052	0.6073926	393.19632	1.4124001	-4.5919504	0.001991938	0.012298794	1342.3553	4.821873	-4.5740705	0.011535235	0.06078024	949.159	3.4094732	-4.5787754	4295.804	4386.349	4546.722	4656.743	3502.709	3889.834	3249.133	3095.126	2857.55
191	CD63	200663_at	3106.328	1625.6388	2993.2888	643.42365	5416.863	630.3413	0.035761118	0.893886	0.983944	113.039	0.13838427	-4.599166	0.02582587	0.0834994	-2310.5354	-2.8285966	-4.5817394	0.021231594	0.09526711	-2423.5742	-2.966981	-4.5809655	4873.013	1673.605	2772.365	3615.315	3034.137	2330.414	4689.08	5771.854	5789.655
192	DNAJB1	200664_s_at	7732.572	644.1645	6376.1577	1090.638	2276.6375	116.03476	7.04E-05	0.046177253	0.31171393	1356.414	2.4257386	-4.584246	2.75E-05	7.56E-04	5455.9346	9.757103	-4.5687795	1.69E-04	0.003040208	4099.5205	7.331364	-4.5702953	8379.366	7091.07	7727.28	7252.343	5154.665	6721.466	2144.677	2362.715	2322.52
194	DNAJB1	200666_s_at	9229.356	754.11163	8208.169	3374.8354	2823.0537	184.65717	0.008615263	0.5240135	0.8574525	1021.1873	0.6710176	-4.5972624	0.004112175	0.020953944	6406.3022	4.2095523	-4.575755	0.009704405	0.05357861	5385.115	3.5385346	-4.5782123	9874.326	8400.221	9413.521	11929.95	5346.892	7347.664	2627.345	2847.615	2994.201
196	UBE2D3	200668_s_at	11511.242	1002.6693	10242.335	55.204037	12888.441	845.57104	0.008019186	0.06437355	0.36388528	1268.9073	2.1987588	-4.5858235	0.048905358	0.13492113	-1377.2	-2.386408	-4.5845113	0.002619022	0.02030854	-2646.1074	-4.585167	-4.5746684	10920.991	10943.785	12668.95	10289.33	10256.134	10181.54	11914.28	13318.541	13432.505
197	UBE2D3	200669_s_at	7294.9272	1213.0762	6982.107	544.3367	11638.472	1920.2001	0.004697145	0.76953447	0.95147157	312.82068	0.30475324	-4.598824	0.004002742	0.02054667	-4343.5435	-4.231527	-4.5756865	0.002774134	0.02111924	-4656.3643	-4.53628	-4.5748	6081.782	7295.065	8507.935	6899.324	6483.903	7563.093	9840.245	13660.952	11414.216
199	SPTBN1	200671_s_at	589.98663	199.96509	522.636	111.25176	173.72766	126.26874	0.019008687	0.57976866	0.88312024	67.35067	0.58089525	-4.5977387	0.009061783	0.037820507	416.259	3.5902076	-4.577996	0.020005764	0.09097724	348.90833	3.0093124	-4.5807376	359.087	705.66	705.213	651.086	459.961	456.861	39.28	289.805	192.098
200	SPTBN1	200672_x_at	1439.8683	283.0246	1037.7831	218.1973	624.77563	147.6271	0.006480279	0.051116962	0.32788512	402.08533	2.3561409	-4.5847178	0.002098445	0.012765398	815.09265	4.7762823	-4.5741806	0.04655573	0.16975968	413.00732	2.4201417	-4.5842834	1152.139	1717.941	1449.525	1221.529	796.618	1095.202	649.015	466.529	758.783
202	RPL32	200674_s_at	56485.125	7490.0337	44170.156	6880.921	28914.297	4191.097	0.002414607	0.038682207	0.28963563	12314.966	2.5475235	-4.583448	7.69E-04	0.006105148	27570.828	5.7034125	-4.5723042	0.016311055	0.078739	15255.861	3.155889	-4.5799794	54537.42	64756.61	50161.344	51996.24	39069.086	41445.15	25731.584	27348.432	33662.875
207	HMGB1	200679_x_at	5717.1777	1142.3153	5690.4194	776.27655	9748.101	1106.3973	0.001816831	0.97352934	0.9972343	26.758667	0.03440279	-4.599251	0.001332982	0.009122592	-4030.923	-5.182433	-4.5732684	0.001284056	0.012290645	-4057.6816	-5.216836	-4.5731983	6895.112	4614.17	5642.252	4885.336	5751.661	6434.261	9467.963	10967.641	8808.699
209	GLO1	200681_at	3243.5215	513.95264	3125.7043	115.78298	7532.287	1005.4201	7.49E-05	0.82021874	0.96641994	117.81734	0.23608215	-4.598995	6.23E-05	0.001244956	-4288.7656	-8.593821	-4.569366	5.24E-05	0.001466209	-4406.583	-8.829903	-4.56923	3825.471	2851.807	3053.287	3255.241	3089.587	3032.285	8001.114	8217.668	6378.08
210	UBE2L3	200682_s_at	5818.1196	1113.1624	5883.957	616.78204	8613.968	255.53268	0.002729297	0.9114297	0.9868848	-65.836334	-0.11537729	-4.5991936	0.001823737	0.011548262	-2795.847	-4.8996844	-4.5738864	0.002079249	0.017191801	-2730.0107	-4.784307	-4.574161	6544.402	4536.548	6373.411	5899.207	5259.691	6492.972	8337.979	8842.348	8661.575
211	UBE2L3	200683_s_at	2059.513	427.7561	2149.6162	206.51303	2718.543	191.01994	0.04507166	0.70159066	0.93389046	-90.10333	-0.39950398	-4.5985203	0.02262078	0.075435326	-659.03	-2.9220352	-4.581212	0.040110562	0.15212509	-568.9267	-2.5225313	-4.583609	2536.51	1932.058	1709.971	1971.668	2376.062	2101.119	2518.632	2899.216	2737.781
213	SRSF11	200685_at	1279.1146	108.75558	906.0039	320.3031	429.05835	99.31103	0.003084745	0.048235178	0.31808951	373.11066	2.3958573	-4.584447	9.92E-04	0.007342951	850.05634	5.458471	-4.572732	0.018568296	0.08603812	476.94568	3.0626135	-4.5804563	1369.446	1309.5	1158.398	587.871	901.707	1228.434	327.723	433.239	526.213
214	SRSF11	200686_s_at	5140.887	294.93457	4673.7285	708.1562	6343.6562	882.6831	0.03564986	0.3941601	0.78266525	467.159	0.90861714	-4.595777	0.052386396	0.141769	-1202.769	-2.3393674	-4.5848327	0.014367959	0.07152843	-1669.928	-3.2479844	-4.5795264	5185.638	5410.889	4826.135	3857.242	5120.672	5043.271	5820.662	7362.773	5847.534
215	SF3B3	200687_s_at	1038.4126	50.52769	1241.4354	90.347145	2978.2664	272.72342	2.83E-06	0.16058683	0.54654384	-203.02266	-1.5717715	-4.5906663	1.58E-06	1.56E-04	-1939.8536	-15.018061	-4.567535	3.32E-06	2.97E-04	-1736.831	-13.446289	-4.567767	1028.526	993.559	1093.153	1138.196	1280.061	1306.049	3292.402	2840.359	2802.038
217	MIR3654///EEF1G	200689_x_at	42480.902	2720.0132	35458.348	2164.6934	23875.842	3272.4888	1.58E-04	0.012549367	0.17772676	7022.554	3.3471866	-4.5790586	5.10E-05	0.001096828	18605.059	8.8678	-4.569209	9.29E-04	0.009776621	11582.505	5.520613	-4.5726194	40004.863	45392.36	42045.48	37828.348	34961.254	33585.438	20560.572	23963.15	27103.803
218	HSPA9	200690_at	520.19403	116.036964	653.5676	23.383003	1048.4303	48.6874	1.16E-04	0.05697217	0.34376138	-133.37367	-2.28205	-4.5852313	4.51E-05	0.001027531	-528.2363	-9.038229	-4.5691175	2.80E-04	0.004209171	-394.86267	-6.756179	-4.5708714	567.632	387.954	604.996	670.836	626.958	662.909	1092.793	1056.156	996.342
219	HSPA9	200691_s_at	2542.3457	506.57907	2687.5574	252.95181	7364.9473	818.021	1.77E-05	0.7497869	0.9482699	-145.21167	-0.3319343	-4.598745	1.24E-05	4.95E-04	-4822.6016	-11.023818	-4.5683246	1.51E-05	7.16E-04	-4677.39	-10.691884	-4.5684295	3053.529	2040.5	2533.008	2950.659	2665.86	2446.153	8307.923	6940.958	6845.961
220	HSPA9	200692_s_at	1827.6761	278.31213	1947.1187	118.09114	4950.039	394.89078	3.28E-06	0.6028436	0.89446133	-119.442665	-0.54509175	-4.597913	2.25E-06	1.83E-04	-3122.363	-14.249299	-4.5676394	2.92E-06	2.76E-04	-3002.9204	-13.704207	-4.5677238	1965.252	1507.368	2010.408	1810.775	2013.466	2017.115	5405.349	4743.792	4700.976
221	YWHAQ	200693_at	7299.069	2368.3677	8952.697	584.46576	14395.4375	405.79828	8.46E-04	0.17252038	0.5645039	-1653.6287	-1.521532	-4.5910716	3.44E-04	0.003588308	-7096.368	-6.52949	-4.571133	0.00161534	0.014334772	-5442.7397	-5.007958	-4.5736413	10031.833	5842.324	6023.049	8381.792	8926.46	9549.84	14698.329	14553.611	13934.371
223	PPP2R1A	200695_at	2005.1016	223.01787	1729.298	141.84016	2340.3518	47.195877	0.00435963	0.054146763	0.33695686	275.80368	2.3167813	-4.584989	0.026288183	0.0846747	-335.25	-2.816137	-4.581811	0.001407085	0.013075089	-611.05365	-5.1329184	-4.5733714	2259.113	1841.413	1914.779	1575.939	1855.771	1756.184	2371.685	2363.3	2286.07
224	GSN	200696_s_at	681.7157	50.26653	455.621	13.541192	367.44333	43.45185	1.01E-04	2.96E-04	0.04048458	226.09467	6.6954713	-4.570939	3.74E-05	8.99E-04	314.27234	9.306727	-4.568983	0.03527372	0.13846019	88.177666	2.611256	-4.583044	715.3	623.926	705.921	440.044	464.585	462.234	322.373	409.072	370.885
226	KDELR2	200698_at	863.9197	24.361315	1050.3274	189.58705	1508.7147	48.561974	4.68E-04	0.07272667	0.38477662	-186.40767	-2.1156497	-4.586429	1.71E-04	0.002267595	-644.795	-7.318156	-4.5703073	0.001304188	0.012405647	-458.38733	-5.202506	-4.5732274	873.13	836.296	882.333	875.401	1251.781	1023.8	1477.339	1564.651	1484.154
228	KDELR2	200700_s_at	2495.5532	841.9458	2125.874	224.23161	4626.675	753.9748	0.003575559	0.48955148	0.8419156	369.67932	0.72975355	-4.596924	0.004125747	0.02101349	-2131.1216	-4.206872	-4.575763	0.001749454	0.015215881	-2500.801	-4.9366255	-4.5738015	3415.315	1762.906	2308.439	2274.6	1867.962	2235.06	5398.59	3892.022	4589.413
229	NPC2	200701_at	3322.296	470.0046	2298.6487	709.6009	1458.5214	553.7684	0.012829118	0.056098174	0.34181994	1023.64734	2.2926028	-4.5851574	0.004295267	0.021605289	1863.7747	4.1741867	-4.5758667	0.10250813	0.30278218	840.1273	1.8815838	-4.588204	3509.677	2787.504	3669.707	2858.901	1500.718	2536.327	1241.564	1046.081	2087.919
231	DYNLL1	200703_at	2153.1765	785.37506	4459.768	1105.6362	9107.301	1056.9286	1.18E-04	0.01884254	0.21231313	-2306.5916	-3.0521128	-4.580511	4.02E-05	9.48E-04	-6954.1245	-9.201791	-4.5690346	4.94E-04	0.006259557	-4647.533	-6.1496778	-4.571625	2423.481	1268.347	2767.701	3503.921	5670.63	4204.753	8073.881	9061.756	10186.266
232	LITAF	200704_at	10180.95	1113.7979	8840.619	4342.3677	3031.0662	865.13947	0.020604862	0.525804	0.85822445	1340.3303	0.6680345	-4.597279	0.009387023	0.038843274	7149.884	3.563576	-4.578107	0.02348447	0.1028103	5809.553	2.8955414	-4.5813594	11459.86	9423.865	9659.124	13791.481	5677.527	7052.85	3691.159	2051.655	3350.384
233	SNORA41///EEF1B2	200705_s_at	32108.92	2626.3745	32153.031	4027.8113	23926.916	3402.3586	0.024165804	0.9868848	0.99881285	-44.114666	-0.017042419	-4.5992546	0.016198875	0.058464453	8182.002	3.1608787	-4.579954	0.015821895	0.07699482	8226.116	3.177921	-4.5798693	30105.256	35082.258	31139.24	32098.662	36207.754	28152.682	20458.227	27258.818	24063.703
234	LITAF	200706_s_at	5788.4634	843.2366	3565.1287	942.87463	1653.4453	172.23003	5.32E-04	0.00560278	0.12586881	2223.3347	3.9616585	-4.576578	1.64E-04	0.002208005	4135.018	7.368	-4.5702624	0.011584058	0.060951024	1911.6833	3.4063413	-4.578789	6747.377	5455.333	5162.68	4524.777	2639.974	3530.635	1541.171	1567.424	1851.741
236	GOT2	200708_at	1818.6088	109.66056	1743.7965	355.7361	3743.906	496.31955	2.55E-04	0.7921421	0.9569909	74.812	0.2739433	-4.598906	2.16E-04	0.002645916	-1925.2974	-7.049969	-4.5705624	1.70E-04	0.003040666	-2000.1094	-7.3239126	-4.570302	1932.629	1809.295	1713.902	1647.52	1446.108	2137.762	4315.487	3494.235	3421.996
237	LOC101929368///FKBP1A	200709_at	4075.4524	877.22906	3453.0967	1078.1671	6735.4375	910.30237	0.006494512	0.42267996	0.800355	622.356	0.8521885	-4.596156	0.008460357	0.035945922	-2659.985	-3.6423023	-4.5777826	0.002914798	0.02190571	-3282.341	-4.494491	-4.5749145	4092.766	3189.695	4943.897	4293.729	2237.515	3828.046	7693.365	5881.732	6631.216
238	ACADVL	200710_at	1865.3177	300.53665	1749.2217	287.23706	2808.675	217.34029	0.002651659	0.5921968	0.8895001	116.096	0.5615134	-4.597834	0.002689176	0.015371501	-943.35736	-4.5626707	-4.5747285	0.001420626	0.013151566	-1059.4534	-5.124184	-4.57339	2154.381	1887.081	1554.491	1502.578	1680.501	2064.586	2636.002	2737.294	3052.729
240	MAPRE1	200712_s_at	1914.8553	179.07854	1752.3314	373.44315	3335.9111	136.44504	1.47E-04	0.42628288	0.8025721	162.524	0.8452588	-4.5962014	1.61E-04	0.002179572	-1421.0557	-7.390661	-4.5702424	8.16E-05	0.001909745	-1583.5797	-8.23592	-4.569592	2070.449	1955.008	1719.109	1909.063	1326.063	2021.868	3493.444	3254.964	3259.325
242	OS9	200714_x_at	5730.3945	851.3592	3687.4434	595.45325	2729.7083	533.2971	0.001876882	0.005480764	0.12448243	2042.9517	3.9790623	-4.576517	6.67E-04	0.005516605	3000.6868	5.844445	-4.572077	0.10496465	0.30752343	957.735	1.865383	-4.5883303	6712.797	5207.93	5270.458	3868.388	3022.507	4171.435	2295.991	2567.987	3325.147
243	SNORD32A///SNORD33///SNORD34///SNORD35A///RPL13A	200715_x_at	38662.99	3453.2288	41053.51	5283.0664	24498.455	3230.8438	0.002344794	0.46836892	0.82903045	-2390.5227	-0.76721853	-4.5966973	0.002742538	0.015601726	14164.53	4.545989	-4.5747733	0.001157331	0.01147222	16555.053	5.3132076	-4.5730066	35352.93	42243.484	38392.547	45021.74	35056.832	43081.957	22719.572	22548	28227.799
244	RPL13AP5///SNORD32A///SNORD33///SNORD34///SNORD35A///RPL13A	200716_x_at	62668.8	3966.1738	55049.953	3028.557	34212.457	4143.641	6.30E-05	0.0322724	0.26853096	7618.8486	2.6729264	-4.5826626	2.37E-05	6.93E-04	28456.344	9.98336	-4.5686865	1.72E-04	0.003059212	20837.494	7.310434	-4.5703144	63518.223	66141.445	58346.73	57780.44	51792.492	55576.92	31000.662	32747.027	38889.68
247	SKP1	200719_at	2227.057	150.62384	1205.9337	192.83228	512.4173	136.32967	8.96E-06	8.21E-05	0.023171356	1021.12335	8.227665	-4.5695972	2.77E-06	2.09E-04	1714.6396	13.815649	-4.5677056	8.66E-04	0.009267942	693.51636	5.5879836	-4.5725007	2286.075	2055.861	2339.235	1174.366	1030.833	1412.602	423.423	444.461	669.368
248	ACTR1A	200720_s_at	945.877	259.44662	1121.0267	40.26863	1363.7749	88.39041	0.03272211	0.1972963	0.60146505	-175.14967	-1.4266431	-4.591836	0.01162233	0.045579087	-417.898	-3.4038963	-4.5788	0.089106776	0.27319294	-242.74834	-1.9772532	-4.587467	1234.134	731.084	872.413	1076.682	1131.086	1155.312	1264.749	1391.881	1434.695
249	ACTR1A	200721_s_at	743.74066	199.1594	630.18634	46.380608	968.7907	62.16315	0.02544436	0.2725705	0.68297404	113.55434	1.1921177	-4.593694	0.05063484	0.13815308	-225.05	-2.3626232	-4.584673	0.009497699	0.052830063	-338.60434	-3.554741	-4.5781436	962.543	573.032	695.647	675.49	632.27	582.799	1035.905	913.188	957.279
250	CAPRIN1	200722_s_at	1755.9752	553.43353	2341.4426	349.1605	4537.2275	504.09033	3.05E-04	0.15172061	0.5344278	-585.46735	-1.6113875	-4.5903473	1.29E-04	0.001918259	-2781.2524	-7.6548686	-4.5700192	5.47E-04	0.006690722	-2195.785	-6.043481	-4.5717764	1272.19	1636.271	2359.465	1946.241	2608.143	2469.944	3985.915	4651.181	4974.587
251	CAPRIN1	200723_s_at	4322.7866	514.41956	4585.8667	190.15115	10313.06	241.2384	1.41E-07	0.35223603	0.7518713	-263.07968	-0.9973917	-4.5951533	9.59E-08	4.73E-05	-5990.2734	-22.710417	-4.566993	1.30E-07	6.31E-05	-5727.194	-21.713026	-4.567034	3769.478	4412.319	4786.563	4368.217	4669.611	4719.771	10228.065	10585.292	10125.823
252	SNORA70///RPL10	200724_at	289.00967	8.9757805	125.17466	57.493855	183.992	21.861372	0.003872523	0.001329669	0.067305766	163.835	5.1847177	-4.5732636	0.012961889	0.04953349	105.01767	3.3233862	-4.5791693	0.10558785	0.30869275	-58.817333	-1.8613317	-4.5883617	278.757	295.45	292.822	79.91	105.749	189.865	158.941	193.824	199.211
253	SNORA70///RPL10	200725_x_at	49203.625	7375.9976	40114.074	3501.128	26256.148	5773.7705	0.003846351	0.07794633	0.39591476	9089.552	2.0684435	-4.586779	0.0012769	0.008855638	22947.473	5.22199	-4.573188	0.016364004	0.07893979	13857.921	3.1535466	-4.579991	49380.21	56489.74	41740.914	43434.117	36456.332	40451.76	21580.031	24478.766	32709.65
254	PPP1CC	200726_at	6410.6704	1049.1736	8121.674	662.54504	10931.907	947.1781	9.92E-04	0.041834485	0.2975416	-1711.003	-2.4935663	-4.5837975	3.26E-04	0.003475766	-4521.237	-6.58912	-4.571062	0.004735293	0.03161071	-2810.234	-4.095554	-4.5761223	7594.789	5596.885	6040.338	7682.236	7799.049	8883.736	9844.305	11575.641	11375.777
255	ACTR2	200727_s_at	3162.4148	697.3099	4919.5005	798.36334	4812.4536	545.26544	0.021365603	0.012453978	0.17742297	-1757.0863	-3.35281	-4.579033	0.016477672	0.05923084	-1650.0387	-3.1485455	-4.580016	0.8440369	0.9713869	107.04767	0.20426457	-4.5990605	2392.882	3341.984	3752.378	4012.51	5230.134	5515.859	4309.974	4735.135	5392.251
259	PTP4A1	200731_s_at	1661.7134	191.13339	1061.755	104.00351	820.6873	78.126305	2.33E-04	6.74E-04	0.055599764	599.9583	5.8343887	-4.5720925	8.53E-05	0.001488706	841.026	8.178689	-4.5696306	0.05200976	0.1841916	241.06767	2.3443003	-4.584799	1882.295	1545.117	1557.728	1129.56	942.012	1113.693	746.061	901.897	814.104
260	PTP4A1	200732_s_at	2875.9675	753.0166	1545.4927	282.0223	1110.5853	232.48418	0.005091235	0.008783844	0.15396138	1330.475	3.6138008	-4.5778985	0.002053774	0.01256569	1765.3823	4.7950845	-4.574135	0.27657416	0.5888037	434.90732	1.1812837	-4.593778	3329.661	2006.738	3291.504	1790.701	1237.305	1608.472	1375.83	1013.78	942.146
261	PTP4A1	200733_s_at	1012.0713	379.56332	1266.4257	253.19568	2108.2805	380.00183	0.01004849	0.36339942	0.7607449	-254.35434	-0.9729971	-4.595328	0.004194728	0.021255162	-1096.2094	-4.1933966	-4.5758057	0.014922546	0.07361503	-841.855	-3.2203994	-4.5796604	918.062	688.347	1429.805	1546.611	1198.653	1054.013	1921.52	2545.524	1857.798
262	ARF3	200734_s_at	1600.3384	116.80181	1730.4526	278.0097	2175.5583	68.671196	0.009824922	0.37373495	0.7685598	-130.11433	-0.95092005	-4.595484	0.004140829	0.021071041	-575.22	-4.2039046	-4.575773	0.014269822	0.071119316	-445.10565	-3.2529845	-4.5795026	1536.545	1529.325	1735.145	1410.156	1871.975	1909.227	2228.181	2200.617	2097.877
263	NACA	200735_x_at	40397.24	5540.2188	35768.605	2135.7988	25546.834	2882.98	0.003927983	0.15516089	0.53955215	4628.6304	1.5957663	-4.590473	0.001427441	0.009618282	14850.402	5.119824	-4.573399	0.009893183	0.054318354	10221.772	3.5240574	-4.578274	37587.043	46779.395	36825.273	34639.07	38231.992	34434.758	22272.176	26665.482	27702.846
264	GPX1	200736_s_at	1722.9623	393.97562	1858.0277	181.2267	2660.2346	463.38965	0.02515595	0.64369	0.9126587	-135.06534	-0.48350894	-4.59819	0.012412632	0.047879446	-937.27234	-3.3552618	-4.5790215	0.024289709	0.10540116	-802.207	-2.871753	-4.5814934	1924.04	1269.022	1975.825	2067.137	1746.539	1760.407	3176.519	2523.821	2280.364
265	PGK1	200737_at	2364.7158	335.48618	2395.387	538.8942	5517.606	812.4382	3.24E-04	0.94797826	0.99377394	-30.671	-0.06765424	-4.5992346	2.35E-04	0.002815758	-3152.8896	-6.954659	-4.570659	2.49E-04	0.003916699	-3122.2188	-6.887005	-4.5707297	2718.835	2051.639	2323.674	2865.868	1807.453	2512.84	5808.116	6144.852	4599.849
266	PGK1	200738_s_at	9813.151	1754.5747	8714.171	1283.8096	15969.246	1967.3953	0.001706758	0.42233154	0.8000352	1098.9807	0.8528609	-4.596152	0.00209571	0.01275432	-6156.095	-4.7774205	-4.5741777	8.29E-04	0.008992939	-7255.0757	-5.6302814	-4.5724277	11481.083	7983.176	9975.194	9643.424	7249.277	9249.81	15081.149	18224.125	14602.464
269	RPS27	200741_s_at	59922.418	7393.931	47057.188	1750.1267	27887.885	5296.815	3.42E-04	0.01620008	0.19832629	12865.223	3.1608248	-4.5799546	1.09E-04	0.001727864	32034.527	7.870484	-4.569851	0.002265623	0.01819275	19169.305	4.709659	-4.574346	57276.875	68275.195	54215.17	48125.285	45037.438	48008.85	22579.732	27910.637	33173.29
275	NUMA1	200747_s_at	2419.6038	593.60614	1359.4596	377.16425	1189.3667	404.70566	0.022000995	0.021134732	0.22298543	1060.144	2.97023	-4.580948	0.010970349	0.043589924	1230.237	3.4467838	-4.5786095	0.64839154	0.8993838	170.093	0.47655353	-4.5982194	2065.523	3104.914	2088.374	1437.109	949.514	1691.756	967.36	944.25	1656.49
277	RAN	200749_at	935.4777	105.89096	896.57635	139.38405	3419.3164	295.83148	1.08E-06	0.80531836	0.9609569	38.901333	0.25612348	-4.59895	8.92E-07	1.26E-04	-2483.839	-16.35341	-4.567386	8.03E-07	1.42E-04	-2522.7402	-16.609535	-4.5673614	960.003	819.476	1026.954	856.081	1051.724	781.924	3759.705	3224.262	3273.983
278	RAN	200750_s_at	5647.9165	498.70508	5972.5806	454.14856	19270.148	2607.2463	1.31E-05	0.7918684	0.9569661	-324.664	-0.2743145	-4.598905	9.33E-06	4.18E-04	-13622.23	-11.509669	-4.568186	1.09E-05	6.09E-04	-13297.566	-11.235354	-4.568262	5895.605	5073.856	5974.288	5449.151	6206.599	6261.991	18644.682	22133.238	17032.521
279	HNRNPC	200751_s_at	3166.6047	582.0515	4182.779	1524.7825	8609.653	1942.7462	0.004135115	0.3928509	0.78214103	-1016.17334	-0.9112787	-4.595759	0.00186224	0.011698986	-5443.048	-4.881189	-4.57393	0.005544564	0.03536048	-4426.8745	-3.96991	-4.576549	2498.338	3438.703	3562.774	3096.358	5925.876	3526.101	7288.747	10840.351	7699.861
281	MIR636///SRSF2	200753_x_at	2929.1768	452.35663	2714.2756	502.00204	4825.7036	798.67	0.004795448	0.65476286	0.9167004	214.901	0.46716842	-4.5982585	0.004577361	0.022696335	-1896.527	-4.122817	-4.5760326	0.002604259	0.020233862	-2111.428	-4.589986	-4.5746555	2458.402	2968.592	3360.536	2422.918	2425.974	3293.935	4345.677	5747.666	4383.768
283	CALU	200755_s_at	367.68765	108.00865	323.48566	114.27339	642.268	34.702354	0.006577588	0.5617008	0.8760677	44.202	0.609506	-4.5975933	0.007013056	0.031248135	-274.58032	-3.7862172	-4.5772185	0.003279613	0.023999877	-318.78232	-4.3957233	-4.575194	402.463	246.575	454.025	304.089	220.152	446.216	605.54	646.756	674.508
284	CALU	200756_x_at	345.47433	43.467743	234.60735	171.78914	683.78436	57.169014	0.002668272	0.22572318	0.63407737	110.867	1.3301425	-4.592609	0.004956982	0.024106598	-338.31	-4.058922	-4.5762444	0.001067367	0.010840535	-449.177	-5.3890643	-4.572861	358.941	296.867	380.615	206.582	78.554	418.686	676.444	744.269	630.64
285	CALU	200757_s_at	700.43036	45.715405	595.715	206.56955	1259.881	126.871086	0.001121698	0.37145525	0.7670083	104.71533	0.95574915	-4.59545	0.001449013	0.009707863	-559.4507	-5.106172	-4.573428	5.38E-04	0.006610836	-664.166	-6.061921	-4.5717497	752.908	679.138	669.245	378.221	789.275	619.649	1363.083	1298.326	1118.234
286	NFE2L1	200758_s_at	933.049	102.29677	829.52	107.71707	1381.8184	309.5224	0.01863562	0.5171918	0.8547722	103.529	0.68244255	-4.597198	0.021495765	0.072740234	-448.76935	-2.958198	-4.581013	0.008478856	0.04835574	-552.29834	-3.6406407	-4.5777893	1043.245	914.792	841.11	859.714	918.918	709.928	1506.09	1029.473	1609.892
287	NFE2L1	200759_x_at	1879.6364	406.51584	1433.9742	78.41914	2802.2698	557.42554	0.008187792	0.1886104	0.59086263	445.662	1.4586126	-4.591579	0.019716633	0.068010174	-922.63367	-3.0196989	-4.5806823	0.002971359	0.022217836	-1368.2957	-4.4783115	-4.5749593	2349.001	1650.222	1639.686	1438.718	1353.291	1509.914	2910.319	2198.73	3297.761
288	ARL6IP5	200760_s_at	6264.494	150.72122	9977.516	830.10895	6552.9473	1338.5702	0.001933861	0.001126153	0.06270642	-3713.022	-5.3387284	-4.572957	0.6909077	0.8386395	-288.45334	-0.4147495	-4.5984645	0.001774499	0.015367726	3424.5686	4.923979	-4.5738306	6091.587	6333.794	6368.101	9019.211	10474.543	10438.794	5078.71	7692.233	6887.899
289	ARL6IP5	200761_s_at	11050.394	1143.7672	16478.014	1544.555	9451.005	1926.1903	0.001565017	0.002765956	0.09366838	-5427.618	-4.538781	-4.574793	0.22344446	0.4119994	1599.3883	1.3374695	-4.5925503	6.46E-04	0.007540403	7027.007	5.8762507	-4.572027	12023.721	9790.633	11336.826	14792.94	17826.562	16814.533	7484.082	9535.234	11333.699
291	RPLP1	200763_s_at	44870.332	4551.6865	42500.16	3923.4363	29313.07	4187.6816	0.004059151	0.48575965	0.8400446	2370.171	0.73637915	-4.5968843	0.001965913	0.012171837	15557.262	4.833425	-4.574043	0.004726497	0.031570904	13187.091	4.097046	-4.576117	41888.133	50109.46	42613.406	46408.273	42530.633	38561.58	24509.893	31231.146	32198.174
292	CTNNA1	200764_s_at	433.73465	247.11021	522.926	154.93808	890.85236	102.732925	0.02799465	0.5355404	0.8633105	-89.19133	-0.651923	-4.597368	0.01265189	0.048598874	-457.11768	-3.3411937	-4.5790863	0.031522546	0.12773538	-367.92633	-2.6892707	-4.582563	693.759	201.968	405.477	359.751	540.982	668.045	797.988	1001.208	873.361
293	CTNNA1	200765_x_at	357.684	286.10904	389.5873	101.38477	979.39435	159.10005	0.0076879	0.8392243	0.9728156	-31.903334	-0.21067344	-4.599048	0.004677228	0.023047915	-621.7103	-4.1054597	-4.5760894	0.006100016	0.037936546	-589.807	-3.8947864	-4.576816	665.197	99.356	308.499	413.088	278.516	477.158	1054.783	796.613	1086.787
294	CTSD	200766_at	608.227	55.77619	622.8977	92.73354	395.8033	19.04952	0.005069498	0.7813472	0.9545738	-14.670667	-0.28861597	-4.598868	0.004269776	0.02149275	212.42366	4.17901	-4.5758514	0.003009378	0.022472514	227.09433	4.4676256	-4.5749893	632.576	544.416	647.689	693.885	656.831	517.977	388.332	381.622	417.456
296	MAT2A	200768_s_at	2319.533	72.82699	2992.4587	380.25922	6583.1875	332.22818	6.76E-07	0.02043757	0.22032432	-672.92566	-2.9940941	-4.580819	3.26E-07	7.86E-05	-4263.6543	-18.970568	-4.567178	1.04E-06	1.63E-04	-3590.7288	-15.976474	-4.5674243	2297.49	2260.274	2400.835	2747.338	3430.509	2799.529	6595.003	6245.209	6909.35
297	MAT2A	200769_s_at	978.2627	339.0183	1568.8519	279.05255	3119.696	352.9435	1.63E-04	0.04931204	0.3223291	-590.58936	-2.3807385	-4.5845494	6.05E-05	0.001220816	-2141.433	-8.6323805	-4.569343	4.47E-04	0.00584061	-1550.8436	-6.251642	-4.571486	591.305	1120.446	1223.037	1246.631	1729.225	1730.7	3495.174	2794.73	3069.183
302	FAM120A	200774_at	6914.156	1381.069	7571.3228	570.6245	9815.45	303.97388	0.008462365	0.35997444	0.7579287	-657.16736	-0.9804192	-4.595275	0.003557054	0.01882704	-2901.2947	-4.328403	-4.5753913	0.012535797	0.06466076	-2244.1274	-3.3479838	-4.5790553	8421.258	5709.125	6612.084	7959.694	7838.102	6916.173	9758.891	9543.729	10143.731
304	BZW1	200776_s_at	2788.1458	654.6384	2375.0984	914.2014	6554.4897	898.7751	5.77E-04	0.535026	0.8631206	413.04767	0.6527696	-4.597363	5.99E-04	0.005166683	-3766.3433	-5.9522295	-4.571911	3.21E-04	0.004643714	-4179.391	-6.604999	-4.5710435	2316.344	2512.575	3535.519	1777.057	3427.461	1920.777	6131.266	7586.746	5945.456
305	BZW1	200777_s_at	2651.9128	769.652	3279.0928	331.14172	8135.265	674.3505	1.64E-05	0.22694047	0.63516426	-627.1797	-1.326255	-4.59264	8.88E-06	4.05E-04	-5483.352	-11.595278	-4.568163	1.97E-05	8.20E-04	-4856.1724	-10.269023	-4.568577	3385.847	1850.93	2718.962	3194.376	3644.363	2998.539	8129.811	8812.326	7463.658
306	SEPT2	200778_s_at	3680.8625	874.01874	3954.2668	377.26425	7016.5234	235.84407	2.06E-04	0.5465298	0.8695698	-273.40433	-0.63395447	-4.5974646	1.21E-04	0.001848738	-3335.661	-7.7345414	-4.5699553	2.06E-04	0.003453023	-3062.2566	-7.100587	-4.5705123	2740.364	3834.085	4468.138	3837.017	3649.549	4376.234	6853.808	6908.764	7286.998
307	ATF4	200779_at	6749.9004	918.7656	6090.6206	1614.7073	8943.675	992.87555	0.04181541	0.4997369	0.8466158	659.28033	0.7121221	-4.597028	0.05012066	0.13722062	-2193.774	-2.3696065	-4.5846252	0.018079925	0.08450952	-2853.0544	-3.0817287	-4.580357	7072.147	5713.421	7464.133	7001.698	4226.276	7043.886	9552.663	7797.96	9480.4
308	GNAS	200780_x_at	21901.975	1599.2985	18992.375	2677.0781	16375.392	834.17224	0.018029934	0.07996692	0.400878	2909.5977	2.0510106	-4.5869093	0.006092484	0.028043548	5526.5815	3.8957543	-4.5768127	0.10817717	0.3135266	2616.9836	1.8447435	-4.5884914	22868.658	20055.951	22781.31	21534.705	16198.329	19244.092	15877.872	15909.869	17338.434
309	RPS15A	200781_s_at	45065.13	8065.3975	39713.027	1790.654	26371.662	4980.835	0.008436349	0.24773675	0.65804845	5352.1025	1.2624948	-4.5931444	0.003225604	0.017561734	18693.467	4.4095583	-4.575154	0.01651152	0.07933884	13341.365	3.1470633	-4.580024	39028.086	54225.004	41942.297	39266.42	38187.945	41684.715	21429.943	26294.328	31390.713
311	STMN1	200783_s_at	620.653	200.00449	407.63098	94.04268	2117.0156	703.49884	0.002347392	0.5326994	0.8618229	213.022	0.6566052	-4.597342	0.002537115	0.014675624	-1496.3627	-4.6122913	-4.574597	0.001213779	0.011826254	-1709.3846	-5.2688966	-4.573094	447.297	839.477	575.185	299.097	458.848	464.948	2817.08	2123.835	1410.132
314	PSMB7	200786_at	2736.5098	428.9634	2580.2698	108.940475	4934.904	324.7224	4.48E-05	0.5389592	0.86489934	156.24	0.6463089	-4.5973983	4.34E-05	0.001003095	-2198.3936	-9.0939665	-4.569089	2.78E-05	0.001023345	-2354.6335	-9.740275	-4.5687866	3145.645	2290.145	2773.739	2676.113	2461.789	2602.907	5205.353	5024.595	4574.762
315	PEA15	200787_s_at	633.867	50.91035	746.935	132.34671	1954.6631	430.55667	5.54E-04	0.58942544	0.8885845	-113.068	-0.5658152	-4.597813	3.20E-04	0.003434195	-1320.796	-6.609531	-4.5710382	5.47E-04	0.006690722	-1207.728	-6.0437155	-4.571776	675.76	577.205	648.636	690.146	898.199	652.46	2449.646	1747.457	1666.886
316	PEA15	200788_s_at	919.81036	497.5368	1066.8575	7.4709616	2016.3939	430.18823	0.013919058	0.6273001	0.90560395	-147.04733	-0.50796276	-4.598083	0.006996397	0.031209642	-1096.5836	-3.7880569	-4.5772114	0.01375012	0.06917903	-949.5363	-3.2800941	-4.579373	1487.743	560.796	710.892	1075.195	1060.77	1064.608	2512.815	1783.565	1752.802
318	ODC1	200790_at	3440.4482	628.4497	2948.9797	135.36906	13888.2705	3117.995	1.73E-04	0.7358517	0.94528323	491.46832	0.35128155	-4.5986843	1.51E-04	0.002100832	-10447.822	-7.4676776	-4.570175	1.13E-04	0.002348427	-10939.291	-7.818959	-4.56989	4114.108	3337.255	2869.982	3040.907	2793.532	3012.501	17473.479	11809.996	12381.337
320	XRCC6	200792_at	8385.395	1291.8085	9168.388	762.91986	13335.429	1267.1989	0.001556855	0.39487705	0.783493	-782.99335	-0.90716237	-4.595787	7.45E-04	0.0059646	-4950.0337	-5.735022	-4.5722523	0.001978403	0.01664832	-4167.0405	-4.82786	-4.5740557	9780.34	7230.358	8145.486	8727.828	8728.004	10049.332	13801.557	14303.545	11901.183
321	ACO2	200793_s_at	1253.0153	261.87985	986.9477	58.07765	2301.3635	131.91025	5.67E-05	0.08481922	0.41146356	266.06766	2.0108721	-4.5872116	1.04E-04	0.001677189	-1048.3484	-7.9231515	-4.569812	2.45E-05	9.48E-04	-1314.416	-9.934024	-4.568706	1504.712	982.02	1272.314	924.527	1039.389	996.927	2341.844	2153.957	2408.29
322	DAZAP2	200794_x_at	17629.115	268.5422	15328.206	1198.4008	6984.8867	1870.7135	3.35E-05	0.052377384	0.33317876	2300.9072	2.339485	-4.584832	1.40E-05	5.31E-04	10644.227	10.82269	-4.568387	6.76E-05	0.001689991	8343.319	8.483205	-4.569433	17914.258	17592.06	17381.021	16633.553	14277.769	15073.295	4846.111	7791.983	8316.566
324	MCL1	200796_s_at	999.77435	97.90938	1213.0604	244.83551	2097.889	402.56204	0.003024151	0.34847644	0.7495708	-213.286	-1.0057423	-4.5950933	0.001339262	0.009148612	-1098.1146	-5.178119	-4.5732775	0.004304872	0.029424991	-884.8287	-4.172377	-4.5758724	972.051	1108.556	918.716	940.763	1283.368	1415.05	1639.659	2259.364	2394.644
325	MCL1	200797_s_at	17695.56	4027.9932	16613.123	1643.8624	7867.2227	2456.3896	0.005598381	0.6372888	0.9099343	1082.4376	0.4930206	-4.598149	0.002977633	0.016604254	9828.338	4.4765377	-4.5749645	0.005450003	0.034907274	8745.9	3.983517	-4.576502	22203.943	14451.122	16431.615	16350.148	15116.599	18372.62	5092.254	8746.265	9763.148
327	HSPA1B///HSPA1A	200799_at	879.3626	409.49454	2365.3074	737.4137	5196.1772	1705.9042	0.003909705	0.11948052	0.47743523	-1485.9447	-1.7765561	-4.5890284	0.001364408	0.009280555	-4316.8145	-5.1610694	-4.5733128	0.011930604	0.06227446	-2830.87	-3.3845131	-4.578888	1289.841	470.859	877.388	1891.948	3214.953	1989.021	3488.365	5200	6900.167
328	HSPA1L///HSPA1B///HSPA1A	200800_s_at	242.71667	159.2853	620.3467	280.26007	2344.4373	1006.8676	0.00617066	0.443682	0.8138431	-377.63	-0.81236917	-4.5964146	0.002823724	0.015925344	-2101.7207	-4.5212855	-4.5748405	0.007753649	0.04537147	-1724.0907	-3.7089164	-4.577517	418.777	108.601	200.772	372.631	924.547	563.862	1640.291	1895.314	3497.707
329	ACTB	200801_x_at	59389.47	3990.5857	50444.86	1796.0647	39055.426	7368.187	0.003279565	0.04971585	0.32343975	8944.611	2.3751562	-4.5845876	0.0010556	0.007689505	20334.043	5.399511	-4.5728416	0.019588467	0.089462966	11389.432	3.024355	-4.5806575	63252.24	59633.87	55282.3	48645.344	52237.453	50451.78	31137.318	40318.59	45710.375
331	TMBIM6	200803_s_at	6280.5312	849.0902	7552.311	1232.8611	10195.245	868.8667	0.003885	0.13909358	0.5131494	-1271.7803	-1.6717147	-4.5898633	0.001387427	0.009394115	-3914.713	-5.1457653	-4.5733447	0.010576439	0.056958936	-2642.9326	-3.4740505	-4.57849	6032.485	5583.087	7226.022	6731.01	6955.965	8969.96	9297.945	10255.217	11032.571
333	LMAN2	200805_at	1047.8546	164.6085	833.552	34.257065	1272.225	237.19817	0.033190258	0.14054702	0.51518494	214.30267	1.6645143	-4.589921	0.12550429	0.2721234	-224.37033	-1.7427111	-4.589297	0.011570253	0.060921535	-438.673	-3.4072254	-4.5787854	1237.021	969.335	937.208	873.02	816.11	811.526	1501.536	1287.282	1027.857
334	HSPD1	200806_s_at	3698.945	877.05835	3807.7532	672.36993	19597.795	993.0614	7.77E-08	0.8724546	0.97874993	-108.808334	-0.16660507	-4.599126	5.97E-08	3.89E-05	-15898.849	-24.34399	-4.566938	6.25E-08	4.64E-05	-15790.041	-24.177385	-4.566943	2705.566	4024.96	4366.309	3267.253	4560.679	3595.328	18759.234	20694.41	19339.738
335	HSPD1	200807_s_at	6309.2944	1196.2681	6775.219	680.695	23907.031	1117.955	1.39E-07	0.56903857	0.87944365	-465.925	-0.59782237	-4.5976534	9.97E-08	4.73E-05	-17597.736	-22.57943	-4.5669985	1.20E-07	6.27E-05	-17131.81	-21.981607	-4.5670223	5848.498	5411.948	7667.437	6258.338	7546.467	6520.853	22698.137	24903.594	24119.361
337	RPL12	200809_x_at	46006.66	4087.4224	42600.582	1172.7177	27447.078	5030.5386	8.51E-04	0.27828518	0.6880833	3406.0774	1.1766937	-4.5938134	3.84E-04	0.003877815	18559.584	6.4117584	-4.571278	0.001258945	0.012148663	15153.507	5.235065	-4.5731616	43371.117	50715.223	43933.645	41913.03	41934.055	43954.668	22555.12	27180.514	32605.598
338	CIRBP	200810_s_at	7781.6333	568.66077	5258.488	823.6327	2244.3987	357.93454	2.56E-05	0.001056613	0.062452294	2523.1458	5.398607	-4.572843	7.70E-06	3.73E-04	5537.235	11.8476515	-4.5680985	3.71E-04	0.005125157	3014.089	6.449045	-4.5712314	8045.189	8170.7	7129.011	6108.361	4463.879	5203.223	2286.462	1867.291	2579.443
339	CIRBP	200811_at	8803.1045	521.3615	6305.0083	1908.3545	2697.6584	439.21747	8.03E-04	0.026715688	0.24606869	2498.0952	2.8048193	-4.5818768	2.56E-04	0.00297894	6105.4453	6.855091	-4.5707636	0.005010977	0.032806404	3607.35	4.0502715	-4.5762734	9274.266	8242.988	8892.058	8094.698	4296.802	6523.526	2899.023	2193.862	3000.091
340	CCT7	200812_at	2033.006	239.17441	2389.4216	80.26883	6048.822	347.488	2.60E-07	0.10242515	0.44690415	-356.41568	-1.8821377	-4.5881996	1.53E-07	5.55E-05	-4015.8157	-21.206469	-4.567056	2.88E-07	9.02E-05	-3659.4	-19.324331	-4.567156	1819.384	2291.404	1988.23	2336.006	2350.531	2481.728	6266.587	6231.798	5648.08
343	PAFAH1B1	200815_s_at	1020.44196	59.80626	872.96136	142.80186	1631.5162	207.14313	7.25E-04	0.24012478	0.65000105	147.48067	1.285275	-4.5929646	0.001142276	0.008162587	-611.07434	-5.325434	-4.572983	3.20E-04	0.004630485	-758.555	-6.610709	-4.571037	974.115	999.253	1087.958	764.463	819.677	1034.744	1817.747	1408.413	1668.389
345	RPS10	200817_x_at	69272.55	3568.351	59323.566	3922.8909	35928.035	4467.1514	3.66E-05	0.014033842	0.18669619	9948.981	3.2651603	-4.579444	1.30E-05	5.07E-04	33344.516	10.94335	-4.568349	1.27E-04	0.00254425	23395.533	7.6781898	-4.57	66172.8	73173.336	68471.516	61964.543	54815.918	61190.246	31374.986	36105.098	40304.023
347	RPS15	200819_s_at	53389.89	3981.4402	44037.875	4366.248	28240.1	3898.3696	2.82E-04	0.020091606	0.2180399	9352.015	3.0062594	-4.580754	9.18E-05	0.001566224	25149.79	8.084546	-4.5696955	0.001494213	0.013584475	15797.775	5.0782866	-4.5734878	54456.08	56729.688	48983.902	48197.008	39490.45	44426.168	24796.432	27451.328	32472.541
348	PSMD8	200820_at	1654.1876	385.56625	1632.2697	240.16432	4492.8857	378.13593	1.68E-05	0.935262	0.99075085	21.918	0.08423203	-4.5992227	1.33E-05	5.13E-04	-2838.6982	-10.909268	-4.56836	1.26E-05	6.49E-04	-2860.6165	-10.9935	-4.5683336	2097.494	1396.883	1468.186	1797.658	1356.796	1742.355	4905.642	4163.175	4409.841
349	LAMP2	200821_at	969.451	157.22198	1372.6127	21.28862	1486.0677	273.50916	0.018357903	0.023913765	0.23384796	-403.16165	-2.8827538	-4.5814314	0.007906145	0.03420828	-516.61664	-3.6939986	-4.5775757	0.44428548	0.7620084	-113.455	-0.81124485	-4.5964217	1002.012	798.498	1107.843	1395.601	1353.578	1368.659	1244.509	1430.653	1783.041
350	TPI1	200822_x_at	6234.518	1841.3208	5064.8066	250.9331	14906.489	2231.4011	2.33E-04	0.39025536	0.78056735	1169.711	0.91657495	-4.5957227	2.70E-04	0.003083908	-8671.973	-6.7952795	-4.5708284	1.24E-04	0.002488913	-9841.684	-7.7118545	-4.5699735	8235.323	4611.182	5857.048	5354.559	4920.184	4919.677	17473.305	13817.372	13428.794
351	RPL29	200823_x_at	33981.62	2814.6187	28139.447	4407.5825	16522.867	1765.9553	5.54E-04	0.047351778	0.31583226	5842.174	2.4085207	-4.5843616	1.90E-04	0.002419757	17458.754	7.1976237	-4.5704193	0.002067869	0.017123125	11616.58	4.789103	-4.5741496	33689.44	36930.934	31324.49	33198.85	25131.615	26087.877	15185.919	15857.916	18524.768
352	GSTP1	200824_at	1558.2936	481.52267	1374.7396	205.04031	3983.29	489.18134	1.30E-04	0.5788541	0.88312024	183.554	0.58233094	-4.5977316	1.25E-04	0.001881758	-2424.9963	-7.6933784	-4.5699883	7.92E-05	0.001894957	-2608.5503	-8.275709	-4.5695653	2036.094	1073.133	1565.654	1446.389	1534.341	1143.489	3799.899	4537.667	3612.304
353	HYOU1	200825_s_at	2339.0667	536.60754	2511.32	116.129555	3877.7625	871.8154	0.022372054	0.7152018	0.9378009	-172.25333	-0.38022843	-4.5985885	0.011739178	0.045926504	-1538.6957	-3.3964849	-4.5788336	0.019811966	0.09031711	-1366.4424	-3.0162566	-4.580701	2388.897	1779.282	2849.021	2377.322	2582.733	2573.905	4018.264	2944.229	4670.794
356	ZNF207	200828_s_at	8395.544	678.52466	6965.426	1167.3911	8930.505	527.38824	0.043919463	0.060208254	0.3528723	1430.118	2.2443593	-4.5854974	0.42927116	0.6359584	-534.9613	-0.8395429	-4.596239	0.018025262	0.084354915	-1965.0793	-3.0839024	-4.5803456	8597.232	7639.042	8950.357	7690.172	5618.746	7587.359	8825.106	9502.634	8463.775
358	PSMD2	200830_at	1921.797	466.8771	1983.6888	206.7928	4740.0986	254.7886	1.54E-05	0.812602	0.96290386	-61.891666	-0.24631284	-4.5989723	1.11E-05	4.61E-04	-2818.3018	-11.216113	-4.568268	1.28E-05	6.56E-04	-2756.41	-10.9698	-4.568341	2457.031	1598.344	1710.016	2097.653	1744.986	2108.427	5020.695	4676.394	4523.207
359	SCD	200831_s_at	172.98668	63.243694	91.46167	11.69601	647.106	52.4105	5.17E-06	0.080091536	0.4011246	81.525	2.04995	-4.5869174	7.39E-06	3.60E-04	-474.11932	-11.921753	-4.5680804	2.57E-06	2.56E-04	-555.64435	-13.971703	-4.5676813	133.55	139.476	245.934	98.487	97.938	77.96	699.164	647.804	594.35
360	SCD	200832_s_at	282.141	38.588154	148.27333	29.508272	1028.4606	359.61334	0.001972861	0.4314692	0.80606043	133.86766	0.83535683	-4.5962663	0.002407773	0.014108443	-746.31964	-4.6571608	-4.57448	9.57E-04	0.009997555	-880.1873	-5.4925175	-4.57267	274.722	247.801	323.9	154.493	116.151	174.176	1404.443	993.112	687.827
362	RPS21	200834_s_at	49037.113	5665.328	40135.69	1986.7861	25100.727	3559.161	3.51E-04	0.02326055	0.23144501	8901.42	2.90231	-4.5813217	1.15E-04	0.001780037	23936.387	7.8044643	-4.569901	0.001818662	0.015689218	15034.967	4.9021544	-4.5738807	47312.855	55364.234	44434.25	41485.78	41066.97	37854.33	21064.371	26449.201	27788.607
365	BCAP31	200837_at	3348.8005	247.86769	3958.3506	254.82368	3322.9534	307.84335	0.030653503	0.022022447	0.22655872	-609.55035	-2.9410248	-4.581107	0.9043066	0.9560624	25.847	0.12470941	-4.599183	0.018487617	0.08575345	635.39734	3.0657341	-4.58044	3121.195	3312.319	3612.887	3947.379	4218.483	3709.19	3151.798	3138.722	3678.34
366	CTSB	200838_at	1119.376	447.59317	1673.1616	258.20096	3521.14	646.5979	7.92E-04	0.17262846	0.56467605	-553.78564	-1.5210918	-4.591075	3.24E-04	0.003459066	-2401.764	-6.596963	-4.571053	0.001498201	0.013604083	-1847.9784	-5.0758715	-4.573493	1579.323	1093.55	685.255	1721.449	1903.81	1394.226	3786.334	3992.979	2784.107
367	CTSB	200839_s_at	1970.7949	590.0761	2981.5515	740.40027	4675.2153	763.8423	0.004504834	0.10126095	0.4441194	-1010.75665	-1.8899541	-4.588139	0.001530051	0.010101961	-2704.4207	-5.056836	-4.573534	0.01606499	0.077888645	-1693.664	-3.1668823	-4.579924	2648.771	1573.06	1690.554	3796.265	2798.637	2349.753	4886.462	5311.203	3827.982
368	KARS	200840_at	10306.009	881.4682	11887.388	1086.3436	15215.391	1288.2521	0.001830979	0.10096997	0.4435693	-1581.3787	-1.8919215	-4.588124	6.48E-04	0.005412402	-4909.382	-5.873461	-4.5720315	0.005463637	0.034959767	-3328.0034	-3.9815392	-4.5765085	10988.808	9310.908	10618.312	12263.142	10663.051	12735.971	13824.549	15453.908	16367.717
369	EPRS	200841_s_at	625.908	98.86483	489.271	220.34138	1501.582	359.6163	0.002327691	0.4978873	0.8455595	136.637	0.71530616	-4.597009	0.002621912	0.015057749	-875.674	-4.584227	-4.574671	0.001174433	0.011579593	-1012.311	-5.2995334	-4.5730333	572.504	739.99	565.23	276.166	716.198	475.449	1309.553	1278.743	1916.45
371	EPRS	200843_s_at	1869.3575	144.0177	1481.183	360.35687	3025.7336	565.19385	0.003585763	0.23967314	0.64955443	388.17465	1.2866461	-4.592954	0.006603115	0.029845279	-1156.376	-3.8329308	-4.577043	0.001427828	0.01319083	-1544.5507	-5.119577	-4.5733995	1706.793	1920.298	1980.982	1727.334	1067.566	1648.649	3433.552	2380.568	3263.081
373	PRDX6	200845_s_at	2451.996	288.70584	2396	438.74902	3143.9153	164.38377	0.031941567	0.8239775	0.96719944	55.996	0.2310439	-4.599006	0.024877267	0.08111503	-691.9197	-2.854915	-4.5815887	0.017973708	0.08425381	-747.91565	-3.085959	-4.580335	2301.688	2269.455	2784.845	1896.694	2719.955	2571.351	3098.026	3326.368	3007.353
375	SARAF	200847_s_at	17143.896	1530.1482	15572.211	2116.7668	7159.51	1186.2324	2.17E-04	0.25314155	0.66353995	1571.6866	1.2466826	-4.593269	1.05E-04	0.001680519	9984.388	7.919748	-4.569814	3.02E-04	0.004428585	8412.7	6.673065	-4.570965	15386.651	18181.951	17863.09	13128.135	16770.307	16818.19	5801.424	7684.122	7992.984
376	AHCYL1	200848_at	1074.5441	226.20023	1341.347	477.3162	1887.0453	267.58826	0.044566076	0.34059432	0.7436961	-266.803	-1.0234807	-4.5949645	0.017218446	0.0610856	-812.50134	-3.1168294	-4.580177	0.07514754	0.24114525	-545.6983	-2.0933487	-4.586594	1333.7	916.767	973.165	901.078	1274.335	1848.628	1823.419	1657.005	2180.712
377	AHCYL1	200849_s_at	896.99634	173.45395	835.01807	67.72653	1722.8146	278.20667	9.53E-04	0.6880349	0.9283266	61.978333	0.41886765	-4.598449	8.73E-04	0.006697534	-825.81836	-5.581121	-4.5725126	5.71E-04	0.006903513	-887.7967	-5.9999886	-4.57184	1084.152	741.646	865.191	868.781	879.226	757.047	1771.944	1423.316	1973.184
378	AHCYL1	200850_s_at	2075.4788	252.6989	2230.531	525.56067	4085.2449	479.46295	9.24E-04	0.6549895	0.9167796	-155.05234	-0.46683544	-4.59826	5.43E-04	0.004836982	-2009.7664	-6.051055	-4.5717654	8.70E-04	0.009288686	-1854.714	-5.5842195	-4.572507	2322.718	1817.653	2086.065	1623.849	2546.785	2520.959	3662.801	4606.371	3986.563
379	IST1	200851_s_at	3376.5496	134.65527	2795.4846	184.47571	2829.6584	291.80457	0.016199818	0.009538332	0.15740955	581.065	3.5515254	-4.5781574	0.012626886	0.048536293	546.891	3.3426504	-4.5790796	0.8405742	0.96992636	-34.174	-0.20887478	-4.599052	3301.845	3295.807	3531.997	2675.938	2702.573	3007.943	2652.946	2669.561	3166.469
381	H2AFZ	200853_at	5435.651	1099.0983	6237.556	313.55594	17625.693	2417.5054	2.96E-05	0.5172413	0.8547722	-801.90466	-0.68235934	-4.5971985	1.85E-05	6.08E-04	-12190.042	-10.372791	-4.568539	2.88E-05	0.001040403	-11388.138	-9.690432	-4.568808	5023.236	4602.411	6681.307	6425.617	5875.585	6411.466	15852.062	20379.326	16645.693
386	SNORD38B///SNORD55///RPS8	200858_s_at	35400.652	2624.3853	29513.623	6498.519	20473.328	3641.7646	0.010734041	0.13426164	0.50565886	5887.031	1.6961735	-4.5896673	0.003677907	0.019301645	14927.325	4.3008666	-4.575474	0.035609804	0.1395415	9040.295	2.6046932	-4.5830855	33381.504	38367.184	34453.273	32641.834	33856.418	22042.617	16268.286	22550.088	22601.611
388	CNOT1	200860_s_at	3800.807	484.53992	3632.972	281.50052	5334.8647	109.856224	4.96E-04	0.52612764	0.85822445	167.835	0.6674959	-4.597282	5.17E-04	0.004692094	-1534.058	-6.101096	-4.5716934	2.77E-04	0.00418538	-1701.893	-6.768592	-4.5708575	4350.17	3617.936	3434.315	3417.756	3529.62	3951.54	5208.892	5384.948	5410.755
389	CNOT1	200861_at	1809.7203	94.09288	1206.1023	146.60016	1242.0167	88.69071	3.91E-04	2.44E-04	0.037242655	603.618	6.9098377	-4.5707054	3.54E-04	0.003649601	567.7037	6.498713	-4.5711703	0.69344103	0.9205607	-35.914333	-0.41112462	-4.598478	1914.414	1732.216	1782.531	1351.86	1058.674	1207.773	1162.737	1337.8	1225.513
390	DHCR24	200862_at	372.39233	7.9472175	468.821	102.29511	1542.4526	89.6916	5.61E-07	0.16416174	0.5514874	-96.428665	-1.5563698	-4.5907907	3.37E-07	7.98E-05	-1170.0603	-18.884909	-4.567183	6.03E-07	1.26E-04	-1073.6317	-17.328539	-4.5672975	372.553	364.366	380.258	350.717	526.177	529.569	1502.985	1479.263	1645.11
391	RAB11A	200863_s_at	3383.347	255.56404	4115.697	578.36334	4818.001	98.9072	0.004586814	0.03585943	0.2805878	-732.3493	-2.5998604	-4.5831156	0.001470071	0.009790078	-1434.654	-5.0930614	-4.573456	0.041856702	0.15649208	-702.3047	-2.493201	-4.5838	3363.699	3138.174	3648.168	4336.125	3459.531	4551.433	4931.369	4773.291	4749.343
392	RAB11A	200864_s_at	541.7857	67.85921	1051.9293	329.4657	911.05566	176.86435	0.0467223	0.019139476	0.21388413	-510.14368	-3.0409253	-4.58057	0.064144425	0.16469222	-369.27	-2.2011888	-4.5858064	0.42916968	0.74964243	140.87367	0.8397366	-4.5962377	549.43	470.428	605.499	882.428	1431.637	841.723	791.814	1114.263	827.09
394	PSAP	200866_s_at	6530.112	2501.3645	3395.2048	1218.8905	2265.3477	454.6806	0.02715461	0.039675172	0.29209033	3134.907	2.5300503	-4.5835605	0.011042412	0.04380596	4264.764	3.4419098	-4.578631	0.39256558	0.7143764	1129.857	0.9118596	-4.595755	8140.933	3648.463	7800.939	2932.206	2475.653	4777.755	2197.731	1848.262	2750.05
395	RNF114	200867_at	1996.7969	209.58638	1408.0204	80.180954	1198.421	210.11497	0.001679075	0.003556228	0.103845716	588.7767	4.3285947	-4.575391	6.50E-04	0.005427601	798.376	5.8695364	-4.5720377	0.1678163	0.425421	209.59933	1.5409418	-4.590915	2155.328	1759.173	2075.89	1330.514	1402.915	1490.632	969.611	1242.949	1382.703
396	RNF114	200868_s_at	2224.6384	356.52298	1463.152	230.33952	1719.3473	226.25426	0.024277253	0.009033854	0.15530911	761.4863	3.5925426	-4.5779862	0.049087454	0.13530625	505.291	2.3838634	-4.5845284	0.2665445	0.5764739	-256.19534	-1.2086792	-4.593566	1824.821	2339.587	2509.507	1683.156	1223.709	1482.591	1474.724	1762.22	1921.098
397	SNORA68///RPL18A	200869_at	53876.348	4800.328	47372.05	4483.237	30148.523	3198.5159	4.29E-04	0.08295841	0.40735173	6504.294	2.025989	-4.5870976	1.61E-04	0.002179572	23727.824	7.390858	-4.5702424	0.001095185	0.011056235	17223.531	5.364869	-4.572907	50561.668	59381.133	51686.246	52171.625	43292.24	46652.3	27050.338	29956.514	33438.72
398	STRAP	200870_at	5182.584	368.54968	4661.89	523.7897	8183.9106	1106.7244	9.00E-04	0.38552445	0.77644986	520.69366	0.92629665	-4.5956554	0.001125512	0.008085036	-3001.3274	-5.339261	-4.572956	4.42E-04	0.005783756	-3522.021	-6.265558	-4.5714674	5575.566	4844.662	5127.523	5263.751	4309.209	4412.71	8688.585	8948.342	6914.806
400	S100A10	200872_at	10064.524	4372.394	13257.5	2246.4438	6403.896	559.24554	0.045890443	0.18596514	0.5871987	-3192.9753	-1.468613	-4.5914984	0.1367035	0.2900004	3660.629	1.6837109	-4.589767	0.016391719	0.07900858	6853.6045	3.152324	-4.579997	15087.036	7107.607	7998.932	11832.757	12092.616	15847.128	5808.366	6485.412	6917.91
401	CCT8	200873_s_at	4732.697	200.24641	5308.655	497.75644	12546.38	1196.5178	5.13E-06	0.35144615	0.75141203	-575.9583	-0.9991404	-4.595141	3.15E-06	2.24E-04	-7813.6846	-13.554744	-4.5677485	5.24E-06	3.82E-04	-7237.726	-12.555603	-4.5679374	4519.033	4762.981	4916.076	5816.128	5288.617	4821.22	12764.721	13618.693	11255.729
402	MIR1292///SNORD110///SNORD86///SNORD57///NOP56	200874_s_at	694.9753	83.57775	614.151	95.485504	1487.1537	162.03827	5.66E-05	0.40834823	0.79207027	80.82433	0.8801843	-4.5959697	6.08E-05	0.001224464	-792.17834	-8.626893	-4.569346	3.25E-05	0.001114021	-873.0027	-9.507078	-4.568889	788.22	626.805	669.901	504.163	662.477	675.813	1647.014	1323.022	1491.425
403	MIR1292///SNORD110///SNORD86///SNORD57///NOP56	200875_s_at	1933.4877	374.72607	1744.9948	230.17004	5271.047	445.7169	7.09E-06	0.51631975	0.8543219	188.493	0.68390995	-4.59719	6.66E-06	3.36E-04	-3337.559	-12.10968	-4.5680356	4.63E-06	3.56E-04	-3526.052	-12.79359	-4.5678883	2068.061	1510.059	2222.343	1639.702	2008.978	1586.304	5772.615	4920.336	5120.189
404	PSMB1	200876_s_at	4839.08	1038.0463	4644.4683	309.11166	9661.808	226.52426	2.83E-05	0.70122963	0.93375534	194.612	0.4000175	-4.5985184	2.48E-05	7.18E-04	-4822.727	-9.9129305	-4.5687146	1.92E-05	8.18E-04	-5017.339	-10.312948	-4.5685606	5160.22	3678.414	5678.606	4975.562	4363.454	4594.388	9421.033	9870.705	9693.683
405	CCT4	200877_at	7099.8667	1830.3268	6529.285	1146.9243	13600.755	358.99442	2.84E-04	0.57213604	0.88090426	570.581	0.5929171	-4.597678	2.80E-04	0.003143621	-6500.888	-6.7553735	-4.5708723	1.67E-04	0.003010943	-7071.469	-7.348291	-4.57028	5656.63	6484.362	9158.607	7550.612	6748.762	5288.482	13547.504	13983.4	13271.36
406	EPAS1	200878_at	61.48367	54.87074	51.149334	37.303368	2956.2957	1128.1141	9.19E-04	0.9839936	0.9987247	10.334333	0.020799877	-4.599254	6.79E-04	0.005588308	-2894.812	-5.826378	-4.572105	6.65E-04	0.007710849	-2905.1462	-5.847178	-4.5720725	124.587	34.859	25.005	61.256	82.358	9.834	2191.429	2425.561	4251.897
407	EPAS1	200879_s_at	88.53266	56.786938	75.547	51.58183	512.595	114.81525	3.40E-04	0.8419641	0.97354573	12.985666	0.2070236	-4.5990553	2.79E-04	0.003133563	-424.06235	-6.760601	-4.570866	2.32E-04	0.003730853	-437.048	-6.9676247	-4.570646	64.299	153.416	47.883	134.837	40.982	50.822	408.076	494.219	635.49
408	DNAJA1	200880_at	2008.1288	423.454	2460.605	340.38718	4763.7944	357.07162	6.33E-05	0.15840293	0.5424842	-452.47632	-1.5813375	-4.5905895	2.99E-05	7.95E-04	-2755.6658	-9.630641	-4.568834	9.44E-05	0.002095531	-2303.1895	-8.049304	-4.5697203	2455.903	1614.133	1954.35	2254.715	2853.499	2273.601	4396.246	5109.375	4785.762
409	DNAJA1	200881_s_at	2808.9158	546.5279	3524.6013	331.60236	11688.856	801.3457	4.18E-07	0.15694457	0.5416474	-715.68567	-1.5877936	-4.5905375	2.52E-07	7.20E-05	-8879.94	-19.700705	-4.5671334	4.47E-07	1.06E-04	-8164.255	-18.112911	-4.5672364	3437.964	2450.616	2538.167	3726.074	3705.852	3141.878	10781.438	12299.408	11985.722
410	PSMD4	200882_s_at	3277.8816	820.60486	3199.4277	257.48117	4508.974	442.48184	0.03130174	0.8589551	0.97558975	78.45367	0.18445751	-4.5990963	0.023519088	0.07773299	-1231.0923	-2.8945012	-4.581365	0.018149836	0.084664546	-1309.546	-3.0789587	-4.5803714	3889.879	2345.395	3598.37	3470.767	2958.507	3169.009	4718.601	4000.635	4807.685
414	PGAM1	200886_s_at	4472.5176	1383.9271	5404.1934	352.46283	20421.441	1130.2874	3.62E-07	0.2831092	0.6917608	-931.67566	-1.1638783	-4.593912	2.34E-07	6.95E-05	-15948.923	-19.923891	-4.567121	3.52E-07	9.68E-05	-15017.247	-18.760014	-4.5671916	5956.669	3217.387	4243.497	5471.476	5022.939	5718.165	21480.178	20553.023	19231.121
415	STAT1	200887_s_at	7039.547	1315.0741	7868.0703	866.52893	13451.535	4803.1904	0.046774577	0.72034466	0.9390965	-828.523	-0.37298676	-4.598613	0.023784906	0.07842543	-6411.9883	-2.8865666	-4.58141	0.040635336	0.1534187	-5583.4653	-2.5135798	-4.583667	7485.316	5559.528	8073.797	7111.554	8813.457	7679.199	8550.026	13654.615	18149.965
416	SNORA21///RPL23	200888_s_at	39774.99	6834.64	34331.59	213.43614	21999.805	3835.4797	0.003737536	0.15871948	0.54277873	5443.3975	1.5799433	-4.5906005	0.00136714	0.009296303	17775.184	5.159238	-4.5733166	0.00919356	0.051511213	12331.785	3.5792944	-4.578041	34104.188	47363.684	37857.09	34468.63	34085.67	34440.47	19988.377	19588.426	26422.611
417	SSR1	200889_s_at	1612.506	522.06323	2304.4778	140.5415	3561.1907	366.33716	8.16E-04	0.04742277	0.31608793	-691.9717	-2.4074943	-4.5843687	2.74E-04	0.003104802	-1948.685	-6.7798266	-4.570845	0.003373211	0.024507746	-1256.7134	-4.372332	-4.575262	1076.229	1642.201	2119.088	2414.633	2146.195	2352.605	3802.264	3741.679	3139.63
418	SSR1	200890_s_at	1206.8829	307.21835	1325.0299	230.1832	2012.828	130.1601	0.005860423	0.53024954	0.86082345	-118.147	-0.66065526	-4.5973196	0.00287294	0.016129432	-805.945	-4.506689	-4.5748806	0.006492875	0.039769307	-687.798	-3.846034	-4.5769944	891.049	1224.908	1504.692	1083.438	1541.791	1349.861	1865.949	2113.864	2058.671
420	TRA2B	200892_s_at	4997.0957	487.44495	4545.5474	492.42065	6793.902	435.06622	0.001032381	0.25037596	0.660033	451.548	1.2547371	-4.5932055	0.001642732	0.010628628	-1796.8057	-4.992866	-4.5736747	4.49E-04	0.005846105	-2248.3538	-6.2476034	-4.5714917	5341.373	4439.331	5210.583	5048.242	4064.088	4524.313	7119.586	6299.804	6962.314
421	TRA2B	200893_at	5425.8022	962.80334	4776.4336	80.36773	8466.757	499.3194	2.68E-04	0.21716207	0.6240679	649.36835	1.3580153	-4.5923862	4.04E-04	0.003981498	-3040.955	-6.3595085	-4.571345	1.23E-04	0.00247972	-3690.3232	-7.7175236	-4.569969	6036.107	4315.891	5925.408	4781.204	4693.787	4854.31	8126.162	8234.17	9039.939
422	FKBP4	200894_s_at	401.40967	49.731575	488.84634	93.667915	1543.2217	232.69508	3.74E-05	0.46658438	0.8277128	-87.43667	-0.77042663	-4.596678	2.25E-05	6.73E-04	-1141.812	-10.060795	-4.568656	3.78E-05	0.001199121	-1054.3754	-9.290368	-4.5689907	363.408	457.695	383.126	392.402	579.466	494.671	1549.65	1772.636	1307.379
423	FKBP4	200895_s_at	1089.3723	332.5009	905.0623	129.08784	2592.759	315.79248	1.74E-04	0.40950462	0.7925467	184.31	0.8778991	-4.5959854	1.96E-04	0.002465064	-1503.3867	-7.16088	-4.570454	9.51E-05	0.002102161	-1687.6967	-8.038779	-4.569728	970.579	832.584	1464.954	839.217	1053.795	822.175	2934.783	2312.25	2531.244
424	HDGF	200896_x_at	3929.254	821.1815	4034.846	720.81195	7381.1665	1018.1751	0.001858252	0.87682307	0.9796205	-105.592	-0.1608412	-4.5991344	0.001228038	0.008602445	-3451.9124	-5.258066	-4.5731153	0.001463347	0.013391279	-3346.3203	-5.097225	-4.573447	4785.82	3148.749	3853.193	4420.545	3203.25	4480.743	8539.74	6974.971	6628.788
425	PALLD	200897_s_at	151.482	88.390175	113.349335	25.040604	614.61633	197.90193	0.002347299	0.7066166	0.93585694	38.132668	0.3923675	-4.598546	0.002124699	0.012892397	-463.13434	-4.7654386	-4.5742073	0.00136928	0.012833078	-501.267	-5.157806	-4.5733194	252.177	115.564	86.705	141.422	93.315	105.311	749.939	706.426	387.484
426	MGEA5	200898_s_at	3000.1047	297.0988	1525.813	217.65063	1581.5612	466.67734	0.001267836	8.27E-04	0.058440905	1474.2916	5.6329412	-4.572423	0.001033008	0.007574368	1418.5433	5.419939	-4.572803	0.83747745	0.96907586	-55.748333	-0.21300201	-4.599044	3220.864	3117.138	2662.312	1395.738	1404.619	1777.082	1328.844	1295.745	2120.095
427	MGEA5	200899_s_at	2852.039	351.1959	2362.738	457.77005	1761.2109	331.10794	0.022076063	0.13916449	0.513326	489.301	1.6713617	-4.589866	0.007582277	0.033185553	1090.828	3.7260666	-4.57745	0.07953442	0.25142083	601.527	2.054705	-4.5868816	2670.898	3256.822	2628.397	1837.881	2679.455	2570.878	1404.547	1820.272	2058.814
428	M6PR	200900_s_at	2213.204	407.39835	2879.2297	149.46355	3015.7783	155.45479	0.012151864	0.013790107	0.18547276	-666.026	-3.2779694	-4.579383	0.005686054	0.026603093	-802.57434	-3.9500172	-4.576619	0.5233961	0.82236886	-136.54834	-0.67204773	-4.5972567	2661.119	1864.737	2113.756	2831.5	3046.729	2759.461	3147.453	2844.288	3055.594
430	SEP15	200902_at	3806.3945	519.4231	5498.4917	397.16525	5951.1445	1023.7881	0.012055441	0.01603136	0.19744341	-1692.097	-3.1683986	-4.5799165	0.00523148	0.02508566	-2144.7498	-4.0159764	-4.57639	0.42507464	0.7467666	-452.65268	-0.8475779	-4.5961866	3216.162	4009.21	4193.812	5040.306	5710.563	5744.606	5004.608	7037.759	5811.066
431	AHCY	200903_s_at	983.55304	81.22865	696.5097	112.37007	3130.1152	402.54633	7.89E-06	0.17076318	0.5613576	287.04333	1.528725	-4.5910134	9.75E-06	4.29E-04	-2146.5623	-11.432084	-4.568207	4.24E-06	3.39E-04	-2433.6057	-12.960809	-4.567856	986.15	901.057	1063.452	743.753	568.231	777.545	3556.627	3076.889	2756.83
432	HLA-E	200904_at	16704.826	1980.0928	13762.434	2362.6826	2254.4023	837.3807	4.51E-05	0.07485844	0.38873705	2942.3933	2.0959737	-4.5865746	1.94E-05	6.25E-04	14450.425	10.293563	-4.5685678	8.41E-05	0.00194548	11508.031	8.19759	-4.5696177	18781.996	14838.72	16493.766	15862.737	11204.365	14220.2	1999.537	1574.067	3189.603
433	HLA-E	200905_x_at	32530.469	5023.198	23859.922	1209.5955	12412.476	2362.8418	3.02E-04	0.010593797	0.16473244	8670.544	3.4728262	-4.578495	9.37E-05	0.001583657	20117.992	8.05789	-4.569714	0.002619339	0.02030854	11447.447	4.5850635	-4.574669	38310.06	30064.65	29216.691	24037.379	22571.402	24970.988	11129.192	10968.953	15139.281
435	PALLD	200907_s_at	113.80933	84.064896	56.846333	41.94379	328.14334	129.991	0.01671233	0.4566522	0.8200876	56.963	0.78843707	-4.5965657	0.0212417	0.07209883	-214.334	-2.9666426	-4.5809674	0.007301676	0.043422267	-271.297	-3.7550797	-4.5773373	209.8	53.314	78.314	102.311	19.657	48.571	474.625	226.53	283.275
437	SNORA52///RPLP2	200909_s_at	57576.418	9255.019	49964.465	989.71106	27916.828	4014.1836	7.87E-04	0.13181666	0.50088733	7611.955	1.7088692	-4.589566	3.06E-04	0.003334565	29659.59	6.6585207	-4.5709815	0.001724067	0.01506564	22047.635	4.9496517	-4.573772	52241.96	68263.19	52224.105	51022.25	49060.945	49810.195	23534.592	28800.02	31415.873
438	LOC101927137///CCT3	200910_at	4357.704	1327.545	4864.364	363.9282	11040.927	364.9683	2.52E-05	0.44529673	0.8154393	-506.65967	-0.8093633	-4.5964336	1.53E-05	5.57E-04	-6683.223	-10.676112	-4.5684347	2.56E-05	9.73E-04	-6176.5635	-9.866749	-4.5687337	3570.496	3612.184	5890.432	4450.284	5009.377	5133.43	10881.463	11458.491	10782.828
440	MIR1248///SNORA81///SNORA4///SNORD2///SNORA63///EIF4A2	200912_s_at	20840.875	2100.111	18148.947	922.24304	12148.405	1649.9166	6.34E-04	0.06735513	0.3717552	2691.9243	2.1679108	-4.5860467	2.25E-04	0.002723774	8692.469	7.000381	-4.5706124	0.00196805	0.016586732	6000.544	4.83247	-4.5740447	18488.523	22527.248	21506.85	18698.004	17084.209	18664.635	10976.355	11433.681	14035.18
441	PPM1G	200913_at	786.84033	87.52745	775.24066	143.48734	1550.2758	323.59705	0.002947079	0.94461447	0.9926092	11.599667	0.07203718	-4.5992317	0.002184838	0.013161597	-763.43536	-4.7411475	-4.5742674	0.002011764	0.016832352	-775.035	-4.8131847	-4.574091	864.486	691.987	804.048	609.638	862.562	853.522	1923.707	1352.299	1374.821
445	SRPRA	200917_s_at	618.684	78.342575	822.3203	54.184273	1581.3691	88.370674	2.21E-06	0.011131468	0.1687692	-203.63634	-3.435934	-4.578657	9.33E-07	1.29E-04	-962.685	-16.24328	-4.567397	4.59E-06	3.56E-04	-759.04865	-12.807347	-4.567886	532.466	685.508	638.078	871.55	831.146	764.265	1668.78	1492.069	1583.258
446	SRPRA	200918_s_at	3409.8728	863.44446	3369.2168	75.940544	4623.229	128.94328	0.023054365	0.91898924	0.9878824	40.655666	0.10548591	-4.5992036	0.016485631	0.059249893	-1213.3567	-3.1481967	-4.580018	0.01425618	0.071067214	-1254.0123	-3.2536826	-4.5794992	4281.354	2554.696	3393.568	3287.994	3438.448	3381.209	4602.273	4506.048	4761.367
448	BTG1	200920_s_at	37470.715	4183.775	25640.127	6432.294	5143.4785	2902.8862	1.46E-04	0.013722452	0.1852074	11830.589	3.281568	-4.5793657	4.75E-05	0.001057199	32327.238	8.966928	-4.569155	7.84E-04	0.00861082	20496.65	5.6853595	-4.5723343	42238.844	35759.477	34413.83	26722.102	18735.463	31462.82	2778.925	4268.229	8383.281
449	BTG1	200921_s_at	19742.107	2993.9485	15976.801	1440.5968	5720.723	2213.3745	2.61E-04	0.06953768	0.3764597	3765.306	2.1461887	-4.586205	9.87E-05	0.001625236	14021.384	7.9920554	-4.5697613	6.66E-04	0.007716992	10256.078	5.8458667	-4.5720744	23168.045	18430.309	17627.967	16023.709	17393.371	14513.323	3545.393	5646.502	7970.275
452	SLC3A2	200924_s_at	1099.625	302.74762	1171.6061	77.00271	2557.7134	1043.6971	0.032198153	0.88484573	0.98166615	-71.981	-0.15027168	-4.59915	0.019057663	0.066250965	-1458.0884	-3.0439892	-4.580554	0.023545202	0.102926604	-1386.1073	-2.8937175	-4.58137	1412.537	808.185	1078.153	1110.378	1146.383	1258.057	2191.226	1746.689	3735.225
453	COX6A1	200925_at	8735.267	1376.0333	7245.595	404.75626	12087.977	238.05186	3.89E-04	0.053044733	0.33503282	1489.6714	2.3308313	-4.584892	0.001244337	0.008683861	-3352.7107	-5.2458572	-4.5731397	1.38E-04	0.002685327	-4842.382	-7.5766883	-4.570083	9791.731	7179.231	9234.837	7709.229	7064.869	6962.687	12229.277	11813.135	12221.519
454	RPS23	200926_at	66509.93	6783.589	53041.895	2588.1096	36857.426	7266.8823	0.00106253	0.020742947	0.22179227	13468.034	2.9835362	-4.580876	3.32E-04	0.003511065	29652.502	6.568836	-4.571086	0.009120788	0.051172417	16184.467	3.5853	-4.5780163	64212.348	74143.93	61173.516	53115.145	55592.605	50417.94	28948.523	38384.027	43239.74
457	TMED10	200929_at	2375.24	159.79742	2972.0833	340.72147	3338.0593	266.08945	0.006422961	0.022122506	0.22664635	-596.8433	-2.9378114	-4.5811253	0.00218965	0.013183455	-962.81934	-4.7392364	-4.574272	0.11523212	0.328293	-365.976	-1.8014249	-4.588832	2499.712	2195.041	2430.967	3187.218	2579.246	3149.786	3086.936	3310.303	3616.939
459	VCL	200931_s_at	2228.9495	548.62494	2764.9873	366.91663	1546.319	156.06625	0.014241755	0.11613936	0.47276825	-536.038	-1.796041	-4.5888743	0.056543	0.14989077	682.6303	2.2872112	-4.585195	0.004808504	0.03200355	1218.6683	4.083252	-4.576163	2861.917	1890.032	1934.899	3057.96	2353.448	2883.554	1718.359	1413.841	1506.757
460	DCTN2	200932_s_at	1399.6283	355.9238	1455.8687	184.1082	2361.7627	384.15002	0.009724404	0.8247078	0.96724683	-56.240334	-0.23006575	-4.5990086	0.005789144	0.026992986	-962.13434	-3.9358613	-4.576669	0.007785286	0.045508794	-905.894	-3.7057955	-4.577529	1806.855	1244.042	1147.988	1529.469	1591.791	1246.346	1980.619	2748.85	2355.819
461	RPS4X	200933_x_at	49029.02	4741.154	43953.156	3013.5244	31721.164	5881.5522	0.005191322	0.19910239	0.60378313	5075.863	1.420155	-4.5918884	0.001945744	0.012110897	17307.857	4.842495	-4.574021	0.011336964	0.059933938	12231.994	3.42234	-4.5787177	45665.93	54451.656	46969.477	40845.574	46862.87	44151.03	25002.521	34221.69	35939.28
462	DEK	200934_at	3683.7341	610.13556	6060.092	715.21185	8417.673	1924.7808	0.004919049	0.040016647	0.29303023	-2376.358	-2.5241458	-4.5835986	0.001579135	0.010334176	-4733.9395	-5.0283475	-4.573596	0.04119277	0.15484117	-2357.5813	-2.5042014	-4.583728	4027.248	2979.282	4044.672	5234.286	6480.84	6465.15	7326.774	10640.095	7286.151
463	CALR	200935_at	251.92168	76.872	494.168	45.07068	1579.765	392.35028	3.30E-04	0.21516939	0.622562	-242.24634	-1.3646415	-4.5923333	1.49E-04	0.002090917	-1327.8434	-7.4801145	-4.5701647	5.10E-04	0.006398481	-1085.597	-6.115473	-4.5716734	329.112	251.281	175.372	541.872	452.299	488.333	2005.471	1232.675	1501.149
464	RPL8	200936_at	47525.973	3944.1711	34696.76	5488.8096	25094.111	2340.3733	6.37E-04	0.004818512	0.1176023	12829.217	4.0815864	-4.5761685	2.00E-04	0.002510533	22431.865	7.1366467	-4.5704775	0.01876512	0.086697735	9602.647	3.0550606	-4.580496	48997.64	50522.723	43057.566	40093.71	29120.486	34876.082	23785.252	23700.979	27796.104
465	RPL5///SNORD21	200937_s_at	25806.232	1093.1077	25758.225	3364.703	17916.822	1604.69	0.00360964	0.97836095	0.9982516	48.007668	0.028121216	-4.599252	0.002510419	0.014571418	7889.41	4.621341	-4.574573	0.002594402	0.020192476	7841.403	4.59322	-4.574647	24904.102	27021.826	25492.768	28022.533	27360.28	21891.86	16252.442	19454.285	18043.738
468	RERE	200940_s_at	2713.04	130.6064	1527.3906	528.3525	833.513	301.63495	7.71E-04	0.003555609	0.103845716	1185.6493	4.3287387	-4.5753903	2.55E-04	0.002975088	1879.527	6.8620462	-4.570756	0.039488062	0.15056682	693.8777	2.533308	-4.5835395	2850.391	2590.429	2698.3	1350.216	1110.396	2121.56	923.943	497.007	1079.589
470	HSBP1	200942_s_at	984.46893	161.23805	1057.3317	212.24751	2698.518	309.30878	4.85E-05	0.69808024	0.9321821	-72.86266	-0.404502	-4.598502	3.24E-05	8.31E-04	-1714.049	-9.515658	-4.5688853	4.28E-05	0.001301934	-1641.1863	-9.111156	-4.56908	872.318	911.842	1169.247	964.085	1300.24	907.67	2376.393	2993.179	2725.982
472	LOC101927733///HMGN1	200944_s_at	9207.157	435.98544	9041.789	837.9403	13026.5	1474.4052	0.002093891	0.8360784	0.97188145	165.369	0.21486802	-4.59904	0.001699302	0.010934319	-3819.342	-4.9625654	-4.573743	0.001340263	0.012640831	-3984.711	-5.1774335	-4.573279	8955.364	8955.52	9710.591	8077.774	9452.034	9595.56	11906.493	14696.936	12476.072
473	SEC31A	200945_s_at	4247.066	415.33624	4110.1577	617.5781	2938.0518	426.5145	0.019967213	0.72754914	0.94217587	136.90834	0.3628788	-4.5986466	0.010640054	0.042673204	1309.0143	3.4695735	-4.5785093	0.01746259	0.082500376	1172.106	3.1066947	-4.5802283	4276.999	3817.573	4646.626	4451.296	3397.259	4481.918	2817.177	2585.02	3411.958
474	GLUD1	200946_x_at	1876.2783	206.58022	2448.1206	313.17322	3500.1477	878.22375	0.017488623	0.21606831	0.62338185	-571.84235	-1.3616457	-4.5923576	0.006323183	0.028822785	-1623.8694	-3.8666859	-4.5769186	0.041142598	0.15475701	-1052.027	-2.5050402	-4.5837226	1647.39	1932.559	2048.886	2099.896	2537.781	2706.685	4443.836	2706.797	3349.81
476	MLF2	200948_at	1679.7706	334.80038	1391.8016	78.47131	2472.3748	205.59892	0.001332903	0.14792512	0.5277322	287.969	1.6290101	-4.5902057	0.002952469	0.016501093	-792.604	-4.483677	-4.5749445	5.12E-04	0.006406928	-1080.573	-6.112687	-4.571677	2035.801	1371.283	1632.228	1360.87	1333.51	1481.025	2525	2245.578	2646.546
477	SNORD54///RPS20	200949_x_at	43480.71	5257.4346	34514.383	2680.9043	21724.336	3767.2822	6.67E-04	0.0228716	0.23016039	8966.328	2.9142325	-4.5812554	2.12E-04	0.002611111	21756.375	7.0712485	-4.5705414	0.004387375	0.029815149	12790.047	4.1570163	-4.575922	41995.066	49321.11	39125.96	36874.65	35068.93	31599.572	18122.535	21412.732	25637.744
478	ARPC1A	200950_at	959.924	113.01087	1038.3417	86.52828	1782.1464	114.4178	3.97E-05	0.37013036	0.76598966	-78.41766	-0.95856607	-4.59543	2.27E-05	6.76E-04	-822.22235	-10.050725	-4.56866	4.34E-05	0.00131237	-743.8047	-9.092159	-4.56909	940.643	857.794	1081.335	1101.375	1073.961	939.689	1695.209	1739.459	1911.771
479	CCND2	200951_s_at	256.53934	173.50638	732.0017	129.75414	2610.6936	851.10626	0.001198995	0.25862542	0.66958004	-475.46234	-1.2309313	-4.5933924	5.21E-04	0.004713257	-2354.1543	-6.094704	-4.5717025	0.001899322	0.016203135	-1878.692	-4.863773	-4.573971	408.381	67.426	293.811	723.714	865.701	606.59	3509.335	1816.823	2505.923
480	CCND2	200952_s_at	815.81665	308.48087	1257.9803	139.03546	2463.0916	1118.649	0.037174422	0.4183636	0.7979801	-442.16367	-0.86054677	-4.596101	0.01522204	0.055733275	-1647.275	-3.205956	-4.579731	0.051925477	0.18406864	-1205.1113	-2.3454092	-4.584791	459.876	981.949	1005.625	1338.186	1097.436	1338.319	3128.625	1171.589	3089.061
483	IMMT	200955_at	2252.998	126.88484	1834.268	309.82892	3155.5938	251.3612	5.60E-04	0.058193047	0.34720185	418.73	2.267581	-4.5853333	0.001848173	0.011647977	-902.59564	-4.8878965	-4.573914	1.97E-04	0.003345555	-1321.3257	-7.1554775	-4.5704594	2335.689	2316.397	2106.908	1833.191	1524.979	2144.634	3119.767	2924.068	3422.946
484	SSRP1	200956_s_at	1379.8013	155.19162	1408.84	147.53479	3392.5422	481.41202	8.10E-05	0.9039897	0.98574024	-29.038666	-0.1251249	-4.5991826	5.88E-05	0.001202216	-2012.741	-8.672712	-4.5693192	6.45E-05	0.001642274	-1983.7024	-8.547587	-4.5693936	1545.251	1356.694	1237.459	1499.552	1488.364	1238.604	3942.778	3048.955	3185.894
485	SSRP1	200957_s_at	1119.405	82.87279	1034.0886	185.7863	3062.302	269.6187	4.57E-06	0.58573776	0.8867711	85.31633	0.57155716	-4.597785	4.12E-06	2.60E-04	-1942.897	-13.015991	-4.5678453	3.10E-06	2.84E-04	-2028.2134	-13.587548	-4.5677433	1187.121	1144.103	1026.991	1230.789	861.588	1009.889	3365.039	2973.838	2848.029
486	SDCBP	200958_s_at	5071.1646	631.3236	3879.6677	640.0994	4918.6587	261.4287	0.046208013	0.023543948	0.23296171	1191.497	2.8937552	-4.5813694	0.72219473	0.86001456	152.506	0.37038702	-4.598622	0.040061854	0.15204635	-1038.991	-2.5233681	-4.5836034	5479.167	4343.981	5390.346	3293.659	4562.765	3782.579	4616.917	5061.853	5077.206
487	FUS	200959_at	2600.7046	232.99805	2548.2756	497.59872	3998.577	318.76562	0.002040931	0.85664386	0.9754455	52.429	0.1875205	-4.599091	0.001630249	0.010566269	-1397.8723	-4.9997087	-4.5736594	0.001326038	0.012541641	-1450.3014	-5.187229	-4.5732584	2828.41	2610.952	2362.752	2387.835	3106.302	2150.69	3679.774	3998.652	4317.305
488	CLTA	200960_x_at	2713.2004	684.42365	2612.7961	62.810577	7519.9297	863.89655	3.04E-05	0.84208757	0.97354573	100.404335	0.20685926	-4.599056	2.50E-05	7.18E-04	-4806.7295	-9.903124	-4.5687184	2.18E-05	8.75E-04	-4907.134	-10.109983	-4.568637	3364.856	2000.146	2774.599	2540.62	2655.06	2642.708	8443.116	6731.056	7385.618
489	SEPHS2	200961_at	1140.527	133.18805	1652.6266	453.64825	3958.7659	560.3357	1.24E-04	0.15699193	0.5416474	-512.0997	-1.5875831	-4.590539	5.60E-05	0.001163927	-2818.239	-8.736949	-4.569282	1.98E-04	0.003355069	-2306.1394	-7.149366	-4.570465	1150.279	1002.731	1268.571	1522.432	2157.137	1278.311	3353.703	4062.803	4459.792
490	RPL31	200962_at	3927.9246	1138.3	2664.593	1005.4897	852.6011	372.77432	0.008874456	0.10927583	0.46034467	1263.3313	1.8378212	-4.588546	0.002987338	0.016637554	3075.3232	4.473802	-4.574972	0.0340369	0.13488248	1811.992	2.6359808	-4.58289	2673.376	4215.628	4894.769	1506.615	3170.611	3316.553	427.438	1006.976	1123.389
491	RPL31	200963_x_at	59035.957	1075.552	52190.062	2694.826	30256.398	5498.3345	4.19E-05	0.04109647	0.29629558	6845.9	2.5058122	-4.5837173	1.67E-05	5.83E-04	28779.564	10.534216	-4.5684824	9.59E-05	0.002114245	21933.664	8.028403	-4.569735	60219.547	58769.99	58118.35	53976.305	49090.34	53503.543	24693.088	30388.738	35687.367
493	ABLIM1	200965_s_at	13132.706	3059.7517	6320.2734	287.47046	2353.424	446.55875	3.25E-04	0.001644954	0.073368154	6812.432	4.991654	-4.5736775	1.06E-04	0.001702118	10779.281	7.8982725	-4.5698304	0.023119202	0.10157582	3966.8494	2.906618	-4.581298	9609.889	15127.353	14660.876	6522.6	5991.213	6447.008	2394.753	1887.638	2777.882
494	ALDOA	200966_x_at	9984.06	1422.2076	12865.227	2787.8904	19640.85	839.03217	7.55E-04	0.08328025	0.40797356	-2881.1672	-2.0233505	-4.587117	2.74E-04	0.003104802	-9656.788	-6.78165	-4.570843	0.002142181	0.017542895	-6775.621	-4.7582994	-4.574225	10622.841	8354.462	10974.877	15892.723	10403.832	12299.127	20466.79	18789.31	19666.445
495	PPIB	200967_at	4404.1577	955.09766	5381.433	704.7794	7409.375	294.42557	0.00244344	0.112531684	0.46563485	-977.2753	-1.8176954	-4.5887036	8.65E-04	0.006666544	-3005.2178	-5.589592	-4.572498	0.007144223	0.042806	-2027.9424	-3.7718966	-4.577273	5228.822	3357.666	4625.985	5989.175	5546.285	4608.839	7179.666	7307.178	7741.282
496	PPIB	200968_s_at	4124.066	722.1347	4962.892	509.9552	6571.652	945.2824	0.010252725	0.18447514	0.58513093	-838.82635	-1.4743029	-4.5914526	0.003673635	0.019292857	-2447.5857	-4.301823	-4.575471	0.025865467	0.11042302	-1608.7593	-2.8275201	-4.5817456	4814.947	3374.285	4182.966	5403.085	4404.082	5081.51	7047.193	5483.026	7184.736
500	TSPAN3	200972_at	1162.4374	76.58559	787.1473	245.20741	1885.8501	499.41248	0.008683772	0.17350446	0.5660349	375.29	1.5175332	-4.591104	0.022519503	0.07518761	-723.41266	-2.9252117	-4.5811944	0.003100004	0.022926446	-1098.7026	-4.4427447	-4.5750594	1135.257	1103.149	1248.906	938.971	918.211	504.26	1987.504	2326.615	1343.431
501	TSPAN3	200973_s_at	474.7133	171.4161	275.38168	54.862236	649.114	84.453156	0.012367342	0.060170073	0.3528723	199.33167	2.244792	-4.5854945	0.09085127	0.21363854	-174.40067	-1.9640292	-4.587568	0.004115872	0.028523885	-373.73233	-4.2088213	-4.575757	289.323	507.356	627.461	227.315	335.151	263.679	690.091	705.261	551.99
502	ACTA2	200974_at	563.18536	164.41214	529.8257	150.15857	1112.4567	184.71771	0.004519311	0.8021685	0.96018034	33.359665	0.2603748	-4.5989394	0.00373999	0.01953783	-549.27136	-4.287106	-4.5755157	0.002737719	0.020942187	-582.631	-4.5474806	-4.5747695	752.809	476.342	460.405	471.175	700.458	417.844	1104.207	1301.161	932.002
503	PPT1	200975_at	4960.7085	741.2003	3702.212	138.3926	4933.7534	362.04767	0.017795255	0.011361145	0.17013468	1258.4963	3.4207575	-4.578725	0.9436707	0.974496	26.955	0.073267214	-4.599231	0.012544194	0.06466076	-1231.5414	-3.3474903	-4.579057	4805.421	4309.454	5767.25	3857.574	3656.927	3592.135	4759.187	5350.01	4692.063
506	MDH1	200978_at	3803.7305	406.82877	3997.8704	317.71484	8733.913	383.2034	8.46E-07	0.51500756	0.853226	-194.13966	-0.686121	-4.5971775	5.81E-07	1.04E-04	-4930.182	-17.424063	-4.56729	7.62E-07	1.39E-04	-4736.0425	-16.737942	-4.5673494	3760.108	3420.471	4230.613	3700.664	3960.21	4332.737	8592.208	9167.787	8441.744
507	PDHA1	200979_at	521.61633	39.04197	614.1697	129.94514	757.1123	48.484386	0.024924522	0.19975965	0.6048721	-92.55334	-1.417807	-4.591907	0.008856935	0.03716044	-235.496	-3.6075187	-4.5779243	0.065233946	0.21757968	-142.94267	-2.1897116	-4.585889	561.342	520.211	483.296	478.462	737.461	626.586	701.276	781.5	788.561
508	PDHA1	200980_s_at	1615.6146	221.87782	1200.109	144.83113	2640.0867	496.46286	0.001856549	0.13808061	0.5116146	415.50568	1.676775	-4.589823	0.004512799	0.02245616	-1024.472	-4.134261	-4.5759954	6.90E-04	0.007893678	-1439.9777	-5.811036	-4.5721292	1870.874	1468.965	1507.005	1264.661	1034.226	1301.44	3211.744	2317.091	2391.425
509	GNAS	200981_x_at	21128.607	1122.2451	18242.232	1878.5315	15872.313	1268.9314	0.006779504	0.036038898	0.28078002	2886.377	2.5964074	-4.5831375	0.002217563	0.013319128	5256.2935	4.728239	-4.5742993	0.07101906	0.23146287	2369.9167	2.1318314	-4.58631	22205.016	21215.258	19965.549	20403.398	17322.574	17000.72	15063.226	15218.926	17334.79
510	ANXA6	200982_s_at	8660.216	2547.126	11316.758	1918.3552	5459.1953	1086.6571	0.016667603	0.11641619	0.47317392	-2656.542	-1.7944062	-4.588887	0.067923784	0.17211117	3201.021	2.1621838	-4.586088	0.005638872	0.035808202	5857.563	3.95659	-4.576596	9614.388	5773.77	10592.491	11661.959	9249.24	13039.076	5632.878	4296.157	6448.551
511	CD59	200983_x_at	1556.8687	168.5777	1551.3783	451.5231	2654.2146	147.71228	0.002401225	0.9809763	0.99859065	5.4903336	0.024721613	-4.599253	0.001740731	0.011146179	-1097.346	-4.9410777	-4.5737915	0.001693163	0.014889008	-1102.8363	-4.9657993	-4.573735	1517.984	1741.491	1411.131	1221.799	1366.302	2066.034	2668.722	2499.784	2794.138
512	CD59	200984_s_at	1115.7274	232.37755	1284.3563	25.313572	1735.5944	188.23828	0.006139264	0.24539803	0.6553457	-168.629	-1.269429	-4.59309	0.002382273	0.014024883	-619.867	-4.6663213	-4.574456	0.011732719	0.061500862	-451.238	-3.3968925	-4.578832	922.749	1373.675	1050.758	1288.746	1257.135	1307.188	1524.956	1887.36	1794.467
513	CD59	200985_s_at	996.05695	162.4191	1309.1381	216.22218	1725.1288	104.28353	0.0024515	0.04527892	0.30864185	-313.081	-2.439214	-4.584156	7.88E-04	0.006211728	-729.07166	-5.6801972	-4.572343	0.014506588	0.07202547	-415.99066	-3.2409832	-4.5795603	876.368	1180.945	930.858	1211.118	1159.286	1557.01	1696.338	1840.783	1638.265
515	PSME3	200987_x_at	1158.4806	104.75099	1269.3871	492.6599	3328.6787	260.95898	8.97E-05	0.6706144	0.92167574	-110.906334	-0.44401315	-4.598352	5.81E-05	0.001194344	-2170.198	-8.688381	-4.56931	8.11E-05	0.001902276	-2059.2917	-8.244368	-4.5695863	1248.941	1182.788	1043.713	1359.422	737.919	1710.82	3411.182	3036.44	3538.414
516	PSME3	200988_s_at	587.649	53.79902	521.826	100.25232	833.566	141.45181	0.015172735	0.44535556	0.8154393	65.823	0.809254	-4.596434	0.01961466	0.06772133	-245.917	-3.0234008	-4.5806627	0.00660546	0.040303797	-311.74	-3.8326547	-4.577044	638.993	531.692	592.262	576.1	406.138	583.24	858.848	681.178	960.672
517	HIF1A	200989_at	4499.9414	445.6565	4044.5378	897.48804	10929	1534.7941	1.04E-04	0.5897676	0.8887395	455.404	0.5652835	-4.5978155	9.96E-05	0.001629649	-6429.058	-7.980256	-4.56977	6.46E-05	0.001642274	-6884.4624	-8.54554	-4.569395	4690.135	3990.744	4818.946	3179.631	4971.397	3982.585	9157.802	11762.299	11866.899
518	TRIM28	200990_at	4662.744	466.0407	3375.9597	892.2494	5245.6562	476.56918	0.017816173	0.03444002	0.2773897	1286.784	2.6278207	-4.582941	0.27320135	0.47276115	-582.91266	-1.1904018	-4.5937076	0.006729297	0.040813535	-1869.6967	-3.8182228	-4.577098	4281.12	4524.973	5182.138	4350.164	2598.507	3179.208	5737.1	4785.504	5214.365
520	IPO7	200992_at	2160.5154	663.1653	1838.6979	62.54054	4037.7764	50.495636	3.03E-04	0.3103651	0.71577996	321.81732	1.0946844	-4.5944376	3.94E-04	0.003924511	-1877.261	-6.385636	-4.5713115	1.49E-04	0.002831868	-2199.0784	-7.4803205	-4.5701647	1612.41	1971.455	2897.681	1861.191	1886.881	1768.022	4095.339	4017.039	4000.951
521	IPO7	200993_at	2329.8777	368.48676	1940.4174	358.82056	4367.512	102.36626	3.55E-05	0.13624994	0.50957876	389.46033	1.6860098	-4.589749	5.27E-05	0.001119835	-2037.6346	-8.821109	-4.569235	1.70E-05	7.66E-04	-2427.095	-10.507118	-4.568492	1998.941	2263.736	2726.956	1574.365	1955.347	2291.54	4393.724	4254.589	4454.224
522	IPO7	200994_at	1089.9384	251.91008	1007.6126	72.195175	2670.699	403.2661	1.71E-04	0.7093839	0.9369919	82.32567	0.38844764	-4.59856	1.52E-04	0.002110868	-1580.7606	-7.4587035	-4.5701833	1.11E-04	0.00232532	-1663.0863	-7.8471513	-4.5698686	927.097	962.623	1380.095	1014.917	932.043	1075.878	3114.586	2326.908	2570.603
523	IPO7	200995_at	818.1987	234.62903	866.562	89.25435	1507.2211	130.87416	0.001605207	0.7113775	0.9370694	-48.363335	-0.38562787	-4.5985694	9.56E-04	0.007145155	-689.02234	-5.49396	-4.572667	0.001445575	0.013288678	-640.659	-5.108332	-4.5734234	614.077	765.982	1074.537	764.798	931.565	903.323	1619.797	1363.623	1538.243
524	ACTR3	200996_at	6277.311	664.4868	8564.743	1109.2123	11707.902	2168.2363	0.005563534	0.0787193	0.39811155	-2287.432	-2.061722	-4.586829	0.001833958	0.011583741	-5430.591	-4.894733	-4.5738983	0.025664143	0.10982794	-3143.1587	-2.8330107	-4.5817137	6015.354	5783.729	7032.851	7407.606	9618.84	8667.784	9219.111	13188.283	12716.312
526	CKAP4	200998_s_at	1344.6187	167.12024	928.6873	108.10804	615.847	161.5601	0.001219389	0.008309515	0.15026428	415.93134	3.656	-4.5777273	3.87E-04	0.003890631	728.77167	6.405839	-4.5712857	0.028899018	0.119770974	312.84033	2.749839	-4.582199	1537.334	1239.613	1256.909	1047.207	903.371	835.484	578.435	476.275	792.831
527	CKAP4	200999_s_at	890.0029	145.6327	813.24634	112.945175	621.79004	76.57278	0.049279045	0.4180221	0.79797834	76.75667	0.8612107	-4.5960965	0.020004628	0.06881184	268.213	3.009353	-4.5807376	0.06933851	0.22738338	191.45633	2.1481423	-4.5861907	921.146	1017.545	731.318	797.534	933.225	708.98	709.452	567.963	587.955
528	AARS	201000_at	1894.4147	105.95671	1610.973	231.9378	3961.2488	1081.0751	0.003867691	0.58008695	0.88312024	283.44168	0.58039594	-4.597741	0.003999437	0.020540413	-2066.834	-4.2322006	-4.575684	0.002013114	0.016832352	-2350.2756	-4.812597	-4.5740924	1805.556	2011.679	1866.009	1863.132	1563.041	1406.746	3318.195	3356.177	5209.374
529	TMEM189-UBE2V1///TMEM189///UBE2V2///UBE2V1	201001_s_at	1569.1412	95.43166	1611.341	212.59991	3159.4414	115.81594	3.97E-06	0.72566706	0.9412678	-42.199665	-0.36551526	-4.598638	2.83E-06	2.11E-04	-1590.3	-13.774491	-4.5677123	3.38E-06	3.00E-04	-1548.1003	-13.408976	-4.567774	1621.934	1626.512	1458.978	1464.455	1855.128	1514.44	3144.777	3281.891	3051.656
532	SSR4	201004_at	8450.815	481.0819	7353.4536	949.13983	6003.9517	1022.57513	0.02085987	0.13515311	0.50739324	1097.362	1.691599	-4.589704	0.007144419	0.03170665	2446.864	3.7718754	-4.577273	0.076603845	0.2444806	1349.502	2.0802763	-4.586691	8587.134	7916.285	8849.029	8417.545	7048.673	6594.144	5134.791	5746.377	7130.688
533	CD9	201005_at	146.44966	71.802315	18.539333	4.867408	24.816	8.228576	0.014929204	0.008998608	0.15530911	127.91033	3.5955007	-4.577974	0.011387053	0.044861685	121.63367	3.4190664	-4.5787325	0.8650161	0.97744185	-6.2766666	-0.17643422	-4.59911	140.056	78.058	221.235	23.957	17.126	14.535	33.065	24.775	16.608
535	HADHB	201007_at	2597.0078	238.71613	2322.5393	252.9404	2982.9856	250.61185	0.029149657	0.1904206	0.59358704	274.46866	1.451842	-4.5916333	0.08106912	0.19595724	-385.97766	-2.041685	-4.5869794	0.010304444	0.05588106	-660.44635	-3.4935272	-4.578405	2627.636	2344.456	2818.932	2159.273	2194.442	2613.903	2694.333	3109.535	3145.089
536	TXNIP	201008_s_at	38401.465	1584.3755	31202.912	5224.9253	2189.8403	1223.264	4.15E-06	0.022441363	0.22837263	7198.555	2.927673	-4.581181	1.80E-06	1.67E-04	36211.625	14.727371	-4.5675726	7.91E-06	4.92E-04	29013.068	11.799698	-4.5681105	39081.297	39532.473	36590.625	31227.525	25965.72	36415.484	1409.922	1559.912	3599.687
537	TXNIP	201009_s_at	38066.645	3344.7014	32311.867	6917.0264	2262.3015	1321.109	3.68E-05	0.13748023	0.5106638	5754.775	1.6797907	-4.5897985	1.76E-05	5.87E-04	35804.34	10.451113	-4.5685115	5.47E-05	0.001507334	30049.564	8.771321	-4.5692625	41348.02	38189.883	34662.023	32144.506	25480.04	39311.055	1371.163	1635.615	3780.127
538	TXNIP	201010_s_at	34500.832	806.4729	29763.006	2455.2573	2997.9395	1377.9113	1.17E-07	0.008040987	0.14943896	4737.829	3.681066	-4.5776267	5.75E-08	3.89E-05	31502.895	24.476236	-4.5669336	1.75E-07	7.29E-05	26765.064	20.795172	-4.5670757	35167.418	34730.7	33604.383	30680.031	26981.22	31627.762	2022.705	2396.829	4574.284
539	RPN1	201011_at	1473.8453	225.67845	2204.6838	517.86505	3132.4075	274.1011	0.001797513	0.033627555	0.27465323	-730.8387	-2.6443708	-4.582838	5.71E-04	0.004990515	-1658.5624	-6.0011244	-4.5718384	0.012387547	0.06405191	-927.7237	-3.3567536	-4.579015	1722.873	1282.851	1415.812	2787.446	2029.387	1797.219	3430.43	3075.692	2891.101
540	ANXA1	201012_at	8462.923	5031.2656	12743.989	2132.519	2580.944	166.68271	0.011857749	0.1185505	0.476576	-4281.0674	-1.7819266	-4.588986	0.044684626	0.1260868	5881.9795	2.448281	-4.584096	0.00400922	0.027935414	10163.047	4.230208	-4.5756903	14093.495	4408.231	6887.044	13443.887	10349.478	14438.607	2772.32	2502.991	2467.521
541	PAICS	201013_s_at	1142.907	95.2831	922.701	128.15083	6274.996	711.4021	1.14E-06	0.51481235	0.8532057	220.206	0.6864502	-4.5971756	1.03E-06	1.36E-04	-5132.0894	-15.99831	-4.567422	7.79E-07	1.40E-04	-5352.2954	-16.68476	-4.567354	1033.134	1191.368	1204.219	783.854	1036.439	947.81	7055.765	6105.73	5663.494
542	PAICS	201014_s_at	807.9277	280.47693	743.01337	139.39574	7197.0513	947.0419	2.41E-06	0.8865749	0.9822785	64.91433	0.1479961	-4.599153	1.94E-06	1.70E-04	-6389.124	-14.566358	-4.5675945	1.82E-06	2.20E-04	-6454.0386	-14.714354	-4.5675745	484.257	960.002	979.524	637.828	901.12	690.092	7672.456	7812.216	6106.483
543	JUP	201015_s_at	155.09999	52.796413	52.494335	14.304523	29.558334	12.423186	0.008269812	0.010230687	0.1617959	102.60567	3.4989042	-4.5783815	0.003767753	0.019609373	125.541664	4.2810335	-4.575534	0.46011418	0.7750002	22.936	0.78212905	-4.5966053	100.785	158.281	206.234	45.564	68.944	42.975	19.061	43.274	26.34
544	EIF1AX	201016_at	769.82635	327.09546	1524.3917	793.62335	4456.3335	1262.0105	0.002205145	0.2982783	0.7058018	-754.5653	-1.1247268	-4.594211	9.55E-04	0.007142399	-3686.5066	-5.4949684	-4.5726657	0.003381718	0.024537556	-2931.9414	-4.3702416	-4.575268	576.965	585.019	1147.495	796.465	2370.465	1406.245	3306.995	5806.848	4255.156
547	EIF1AX	201019_s_at	2803.706	667.5346	3207.2927	999.5473	6559.539	1668.58	0.008239767	0.6688748	0.9216465	-403.58667	-0.4465412	-4.598342	0.004395208	0.02197274	-3755.8333	-4.1555743	-4.5759263	0.007752472	0.04537147	-3352.2466	-3.709033	-4.5775166	2678.52	2207.627	3524.971	2118.458	4083.258	3420.162	5064.659	8359.671	6254.288
548	YWHAH	201020_at	961.67065	291.9372	1524.245	158.10406	2652.0896	279.89514	1.54E-04	0.02211651	0.22664635	-562.57434	-2.9380033	-4.581124	5.24E-05	0.001118535	-1690.419	-8.82809	-4.569231	6.37E-04	0.007472053	-1127.8447	-5.8900867	-4.5720057	1295.807	755.976	833.229	1357.219	1671.583	1543.933	2521.191	2973.45	2461.628
552	EIF5B	201024_x_at	1275.7013	259.60583	1183.2627	535.8571	2782.1494	876.19696	0.019011332	0.8484072	0.9747362	92.43867	0.19845301	-4.5990715	0.014643577	0.054248184	-1506.448	-3.2341352	-4.5795937	0.01118167	0.059288897	-1598.8867	-3.432588	-4.578672	1387.622	978.908	1460.574	788.232	968.339	1793.217	2757.508	1918.533	3670.407
553	EIF5B	201025_at	612.08765	109.69833	592.9453	124.51362	976.37665	49.91992	0.002834273	0.81277585	0.96290386	19.142334	0.24607895	-4.5989733	0.002336567	0.013828875	-364.289	-4.6830163	-4.574414	0.001764319	0.015297402	-383.43134	-4.9290953	-4.5738187	486.929	691.555	657.779	491.552	731.921	555.363	998.43	919.228	1011.472
554	EIF5B	201026_at	556.17035	37.168762	591.467	158.3622	873.4973	154.37386	0.030100709	0.73418474	0.9452065	-35.296665	-0.35360572	-4.598677	0.015798016	0.057342753	-317.327	-3.1790152	-4.579864	0.025943305	0.11070369	-282.03033	-2.8254094	-4.5817575	590.029	562.082	516.4	439.43	579.496	755.475	706.058	904.261	1010.173
555	EIF5B	201027_s_at	530.86035	109.145454	582.7317	41.91083	1441.982	375.45233	0.002014514	0.77379906	0.9529326	-51.871334	-0.29891732	-4.59884	0.00123812	0.008656742	-911.12164	-5.2504926	-4.5731306	0.001720352	0.015039076	-859.2503	-4.9515753	-4.5737677	640.187	530.497	421.897	541.624	625.402	581.169	1788.89	1043.349	1493.707
556	CD99	201028_s_at	3876.0012	1493.3558	6220.7554	1331.2041	3323.0293	648.83075	0.03669667	0.039294433	0.29079968	-2344.7546	-2.536696	-4.5835176	0.56877667	0.7512329	552.9717	0.5982379	-4.5976515	0.016791333	0.08041291	2897.7263	3.134934	-4.580085	5580.976	3246.912	2800.115	7409.879	4782.634	6469.754	4039.194	2774.389	3155.505
558	LDHB	201030_x_at	31289.016	2695.3037	28713.53	1333.5991	24237.338	932.07855	0.004281373	0.105566874	0.45315868	2575.4888	1.8614676	-4.588361	0.001464208	0.00977132	7051.6772	5.0966907	-4.573448	0.014621723	0.072387435	4476.1885	3.235223	-4.5795884	28978.17	34249.89	30638.988	30206.459	28293.945	27640.178	23407.955	25246.053	24058.008
559	HNRNPH1	201031_s_at	6757.22	990.8838	8331.001	157.06264	7400.35	539.94684	0.045625612	0.016631871	0.20091677	-1573.7806	-3.1418195	-4.58005	0.24057372	0.43357363	-643.1303	-1.2839143	-4.5929756	0.10611772	0.3098298	930.6503	1.8579053	-4.5883884	5711.495	6877.97	7682.196	8448.35	8392.079	8152.574	7535.527	7859.866	6805.659
560	BLCAP	201032_at	2722.8289	229.3252	2317.0254	201.11465	1221.3304	198.09796	9.67E-05	0.039874002	0.29265267	405.80368	2.526606	-4.5835824	3.63E-05	8.90E-04	1501.4987	9.3485985	-4.568963	2.64E-04	0.004060952	1095.695	6.8219924	-4.5707994	2739.375	2485.679	2943.433	2530.31	2289.94	2130.826	1225.952	1020.962	1417.077
561	RPLP0	201033_x_at	53974.58	4973.3027	44625.535	3832.9604	36765.42	5557.0864	0.007246376	0.039261095	0.29072738	9349.043	2.537281	-4.5835137	0.00237081	0.013968418	17209.158	4.670475	-4.5744457	0.07087715	0.23120414	7860.1147	2.1331937	-4.5863	57073.695	56611.945	48238.094	48974.64	41739.965	43162	31798.617	35730.39	42767.254
562	ADD3	201034_at	15675.231	1356.7877	15864.409	1188.7367	4614.709	975.5449	7.44E-06	0.83981377	0.9731446	-189.177	-0.20988786	-4.5990496	6.10E-06	3.25E-04	11060.522	12.271415	-4.567999	5.45E-06	3.87E-04	11249.699	12.481302	-4.567953	14114.948	16332.857	16577.889	14994.163	15380.238	17218.824	3519.42	4934.439	5390.267
563	HADH	201035_s_at	1002.16797	89.38224	895.1614	97.51707	1660.8683	219.5356	5.71E-04	0.3785734	0.7721573	107.00667	0.9407445	-4.5955553	7.04E-04	0.005738839	-658.7003	-5.7909355	-4.5721617	2.86E-04	0.004260759	-765.707	-6.73168	-4.5708985	899.334	1045.965	1061.205	1000.521	876.892	808.071	1743.127	1827.395	1412.083
564	HADH	201036_s_at	671.307	107.33579	794.47296	59.69057	1529.6543	261.4368	5.88E-04	0.3681315	0.7652121	-123.166	-0.9628305	-4.5954	2.92E-04	0.003232516	-858.34735	-6.709993	-4.570923	7.36E-04	0.008248933	-735.18134	-5.7471623	-4.5722322	554.591	693.554	765.776	745.471	860.951	776.997	1442.746	1823.477	1322.74
565	PFKP	201037_at	1105.714	224.71637	1951.0038	576.22943	3691.9236	1109.1273	0.0068683	0.17435215	0.56767267	-845.2897	-1.5141051	-4.5911317	0.002477971	0.014447049	-2586.2097	-4.632487	-4.574544	0.017181378	0.081679605	-1740.92	-3.1183815	-4.5801687	1315.177	868.35	1133.615	2442.287	1316.748	2093.976	4925.362	2776.648	3373.761
566	ANP32A	201038_s_at	1378.5907	164.24017	1462.5674	143.82103	1830.2379	219.45836	0.029226124	0.5594039	0.8750696	-83.97667	-0.6131818	-4.597574	0.01342088	0.050747912	-451.64734	-3.2978442	-4.579289	0.031732116	0.12825806	-367.67065	-2.684662	-4.582591	1337.108	1239.069	1559.595	1332.287	1616.897	1438.518	1644.97	2072.601	1773.143
569	DUSP1	201041_s_at	17898.322	7376.333	11464.804	4449.6333	406.72598	120.02398	0.007267746	0.13365106	0.5046598	6433.518	1.6993233	-4.5896425	0.00251389	0.014580166	17491.596	4.620159	-4.574576	0.022659149	0.10009231	11058.077	2.9208355	-4.5812187	26042.725	11666.997	15985.241	15565.658	6733.615	12095.136	470.847	268.26	481.071
571	ANP32A	201043_s_at	920.667	213.16269	702.41766	191.31459	1617.8984	92.49055	6.28E-04	0.14595813	0.52394336	218.24933	1.6383101	-4.5901313	0.001260622	0.008765839	-697.2313	-5.2338357	-4.573164	2.52E-04	0.003943064	-915.48065	-6.8721457	-4.5707455	704.46	926.892	1130.649	485.442	846.856	774.955	1552.856	1577.06	1723.779
572	DUSP1	201044_x_at	924.23535	398.9115	311.49567	91.506805	23.978666	21.180647	0.004619799	0.011854554	0.17324454	612.7397	3.3892443	-4.5788665	0.001667264	0.010768589	900.25665	4.979586	-4.5737042	0.15637246	0.40554556	287.517	1.5903416	-4.590517	1371.73	795.049	605.927	353.783	374.211	206.493	9.483	48.286	14.167
577	RPS18	201049_s_at	55221.26	6004.3916	44608.14	3715.4905	30224.53	5183.319	0.001121404	0.028594114	0.25425485	10613.122	2.7572496	-4.582155	3.56E-04	0.003660357	24996.732	6.494058	-4.571176	0.007477043	0.04422908	14383.609	3.7368083	-4.577408	54389.777	61598.06	49675.945	48417.793	40994.58	44412.043	25767.143	28994.094	35912.35
578	PLD3	201050_at	908.4356	11.313572	642.23737	106.82307	518.07697	37.219486	4.39E-04	0.001494829	0.070520416	266.19833	5.0779133	-4.573488	1.54E-04	0.002123788	390.35867	7.4463553	-4.570194	0.050206006	0.17997754	124.16033	2.3684423	-4.5846334	902.825	921.458	901.024	729.308	674.367	523.037	478.104	551.735	524.392
584	GOLGB1	201056_at	650.49066	127.28547	501.76	37.618137	339.349	53.098488	0.00629006	0.055875286	0.34158272	148.73067	2.2953207	-4.5851383	0.002038153	0.012506445	311.14166	4.8017664	-4.5741186	0.041058667	0.15454565	162.411	2.5064456	-4.5837135	532.933	785.668	632.871	536.424	461.758	507.098	296.729	322.487	398.831
588	STOM	201060_x_at	1389.9701	877.5689	3857.5652	445.33325	2277.8625	713.7699	0.007239883	0.002523172	0.08967119	-2467.595	-4.617005	-4.5745845	0.14120136	0.2971937	-887.89264	-1.6612957	-4.5899467	0.021571262	0.09637589	1579.7024	2.9557092	-4.581027	2368.657	673.127	1128.126	3493.83	4354.225	3724.64	1459.025	2606.065	2768.498
589	STOM	201061_s_at	2047.2147	1150.9797	4959.5635	657.6942	1702.6263	362.89206	0.001965709	0.001995367	0.08025771	-2912.349	-4.8203635	-4.574074	0.5865157	0.7650041	344.58835	0.5703441	-4.5977907	0.001065506	0.010827573	3256.9373	5.3907075	-4.572858	3348.392	1162.196	1631.056	5717.051	4533.686	4627.954	1412.375	1586.015	2109.489
591	RCN1	201063_at	259.75732	41.924625	354.52567	64.70937	898.28424	180.5215	3.60E-04	0.31622642	0.721121	-94.76833	-1.0804569	-4.5945444	1.77E-04	0.002321861	-638.527	-7.2798667	-4.5703425	4.70E-04	0.006031316	-543.75867	-6.19941	-4.5715566	304.114	254.373	220.785	301.907	426.778	334.892	790.186	1106.684	797.983
593	GTF2IP4///GTF2IP1///GTF2I	201065_s_at	2974.5256	85.27674	2301.97	144.90266	2410.5808	296.7587	0.00637644	0.003028805	0.09719736	672.55566	4.462223	-4.5750046	0.00743041	0.032633115	563.945	3.741621	-4.5773892	0.49482092	0.80222815	-108.610664	-0.7206021	-4.596978	3063.875	2965.693	2894.009	2240.166	2198.217	2467.527	2464.971	2090.389	2676.382
594	CYC1	201066_at	1765	511.87787	1178.5023	383.11963	3632.4675	639.93396	0.0012025	0.18449625	0.58513093	586.4977	1.474222	-4.591453	0.002306836	0.013689274	-1867.4677	-4.6940713	-4.5743856	4.85E-04	0.006179507	-2453.9653	-6.168293	-4.5715995	2353.443	1518.945	1422.612	1151.504	809.596	1574.407	4206.199	3748.888	2942.316
596	PSMC2	201068_s_at	3303.3767	358.82773	2847.0476	160.89253	7057.268	334.21878	6.93E-07	0.0852746	0.41236413	456.329	2.0072227	-4.5872393	8.35E-07	1.22E-04	-3753.8916	-16.511984	-4.5673704	3.84E-07	9.68E-05	-4210.2207	-18.519205	-4.567208	3654.243	3318.802	2937.085	2676.151	2995.6	2869.392	6758.906	7418.433	6994.466
598	SF3B1	201070_x_at	4318.772	504.0166	3226.3142	415.39706	2035.6783	365.08072	7.72E-04	0.013046229	0.1813216	1092.458	3.3186204	-4.579191	2.39E-04	0.002851574	2283.094	6.935482	-4.5706787	0.008748473	0.049440075	1190.636	3.6168613	-4.577886	4493.579	4712.113	3750.625	2789.661	3272.725	3616.557	1814.519	1835.452	2457.064
599	SF3B1	201071_x_at	15234.245	284.10342	13029.125	1759.8276	10102.752	1084.9497	0.002671732	0.04764569	0.31644613	2205.1204	2.404281	-4.58439	8.60E-04	0.006634201	5131.4937	5.5949564	-4.5724883	0.015545913	0.075967014	2926.3733	3.1906755	-4.5798063	15477.328	15303.486	14921.922	12065.369	11961.689	15060.317	8946.658	10262.826	11098.771
601	SMARCC1	201073_s_at	1463.3134	128.00182	1096.9083	40.899544	1425.5187	63.37241	0.001827003	9.98E-04	0.060750622	366.405	5.453063	-4.572742	0.59157133	0.7681775	37.794666	0.5624833	-4.5978293	0.001842579	0.015870968	-328.61032	-4.8905797	-4.573908	1315.919	1527.49	1546.531	1123.072	1117.876	1049.777	1454.34	1352.858	1469.358
605	SNU13///ANXA2	201077_s_at	5249.0396	453.06015	5055.4536	166.61768	8693.134	407.58066	6.11E-06	0.5090839	0.8499863	193.586	0.6961472	-4.5971203	5.74E-06	3.14E-04	-3444.094	-12.385175	-4.5679736	3.99E-06	3.29E-04	-3637.68	-13.081323	-4.567833	5608.076	4740.002	5399.041	4864.924	5173.854	5127.583	8976.817	8876.507	8226.077
606	TM9SF2	201078_at	2736.6064	547.9345	4024.8254	51.688396	6821.3633	577.9519	2.51E-05	0.008164196	0.1500721	-1288.2194	-3.6694536	-4.5776734	8.68E-06	4.02E-04	-4084.7573	-11.635307	-4.5681524	1.01E-04	0.002173839	-2796.538	-7.9658537	-4.5697803	3225.193	2144.183	2840.443	4029.802	3970.829	4073.846	6609.19	6379.486	7475.415
607	SYNGR2	201079_at	2424.135	617.17804	2263.0178	243.31691	3396.3274	170.50858	0.014671832	0.60974884	0.8969853	161.11734	0.5345268	-4.597962	0.014820959	0.054669004	-972.1923	-3.2253692	-4.579636	0.0072562	0.043255728	-1133.3097	-3.7598958	-4.5773187	2863.59	1718.539	2690.276	2542.742	2100.377	2145.934	3514.819	3473.254	3200.909
608	PIP4K2B	201080_at	1142.4767	140.63655	930.95734	141.0949	584.3393	128.28564	0.003497021	0.08515274	0.4121326	211.51933	2.0081975	-4.587232	0.001175051	0.008342427	558.1373	5.2990427	-4.5730343	0.013549677	0.06851088	346.618	3.2908452	-4.579322	1265.697	1172.47	989.263	860.753	1093.383	838.736	443.636	694.805	614.577
612	BCLAF1	201084_s_at	8367.589	54.389046	6570.556	674.97314	6403.953	89.8176	5.94E-04	5.84E-04	0.05300078	1797.0333	5.978238	-4.571872	3.43E-04	0.003583413	1963.636	6.53248	-4.57113	0.5968984	0.87034017	166.60266	0.5542415	-4.597869	8314.133	8365.77	8422.865	6456.558	5959.841	7295.269	6432.25	6303.395	6476.215
615	PXN	201087_at	1865.8947	414.8813	1946.4886	405.48428	861.58234	88.0104	0.007219554	0.7642683	0.9502686	-80.594	-0.31197602	-4.5988035	0.006155855	0.028259354	1004.3123	3.8876512	-4.576842	0.004162677	0.028738696	1084.9064	4.1996274	-4.575786	2329.977	1530.911	1736.796	2123.533	1482.588	2233.345	912.184	759.957	912.606
616	KPNA2	201088_at	1291.8124	587.68646	1191.5223	159.66428	7922.0063	2232.132	4.47E-04	0.9242362	0.9888332	100.29	0.09862747	-4.5992103	3.47E-04	0.003605224	-6630.194	-6.5202837	-4.571144	3.17E-04	0.004601767	-6730.484	-6.6189113	-4.5710273	1918.756	753.437	1203.244	1342.608	1024.478	1207.481	6896	10482.666	6387.353
617	ATP6V1B2	201089_at	1555.4606	252.27206	1401.7949	146.50134	3151.7178	612.68677	0.001151228	0.62290126	0.90457135	153.66566	0.5145827	-4.5980535	0.001118144	0.008042479	-1596.257	-5.3454113	-4.572944	6.57E-04	0.007644155	-1749.9226	-5.859994	-4.5720525	1743.435	1268.755	1654.192	1255.004	1548.005	1402.376	3270.682	2488.273	3696.198
618	TUBA1B	201090_x_at	13212.234	2338.2576	10979.474	1621.0924	29123.225	3830.1426	1.13E-04	0.32275084	0.7286813	2232.7607	1.0648674	-4.5946603	1.37E-04	0.001982991	-15910.989	-7.588406	-4.5700736	5.96E-05	0.0015832	-18143.75	-8.653274	-4.5693307	15428.104	10768.302	13440.297	11985.946	11843.059	9109.416	25348.953	29013.824	33006.895
619	CBX3	201091_s_at	1836.6763	220.20624	2390.8398	654.1466	6072.242	1868.6416	0.003848227	0.54714584	0.8701149	-554.1637	-0.6329538	-4.5974703	0.001956217	0.012158439	-4235.566	-4.8377724	-4.5740323	0.004136176	0.02862362	-3681.4023	-4.2048187	-4.57577	1674.226	1748.496	2087.307	1838.792	3113.339	2220.389	5074.294	8227.989	4914.444
620	RBBP7	201092_at	4153.222	665.6967	4061.2634	355.30365	6868.4185	725.73865	7.78E-04	0.84742236	0.9747362	91.958336	0.19976193	-4.599069	6.32E-04	0.005338022	-2715.197	-5.8982472	-4.5719934	5.19E-04	0.006478481	-2807.1553	-6.098009	-4.571698	4813.56	3482.293	4163.812	3677.761	4126.78	4379.249	6516.152	7703.056	6386.048
622	RPS29	201094_at	60161.066	5984.5796	54061.957	3820.848	35680.39	6911.999	0.002104524	0.20461743	0.61168367	6099.114	1.4006641	-4.592045	8.36E-04	0.006494053	24480.678	5.621998	-4.5724416	0.0040531	0.028135583	18381.564	4.221334	-4.575718	56020.29	67022.664	57440.254	49852.402	55022.78	57310.684	28163.496	37115.49	41762.188
624	ARF4	201096_s_at	1717.5299	413.44144	1844.566	409.36557	3707.116	368.47302	5.43E-04	0.68780935	0.9281344	-127.036	-0.41919127	-4.598448	3.33E-04	0.003516177	-1989.586	-6.5652027	-4.57109	4.95E-04	0.006274682	-1862.55	-6.1460114	-4.5716305	1397.483	1570.778	2184.329	1530.457	1695.709	2307.532	3521.708	3468.172	4131.468
626	COPB2	201098_at	836.74365	87.26165	1087.7504	382.2569	2345.195	388.75848	9.98E-04	0.33673033	0.7413999	-251.00667	-1.0322946	-4.5949	4.68E-04	0.004401092	-1508.4513	-6.203685	-4.571551	0.001349124	0.012683282	-1257.4447	-5.17139	-4.5732913	870.57	902.028	737.633	742.292	1498.417	1022.542	2073.531	2790.514	2171.54
629	BCLAF1	201101_s_at	2982.93	360.48114	2382.0537	79.75372	2896.7832	122.19557	0.020664236	0.010202545	0.1617959	600.87634	3.5009673	-4.578373	0.63132435	0.7981278	86.14667	0.501928	-4.5981097	0.02029618	0.0919788	-514.7297	-2.9990392	-4.5807924	2571.566	3133.554	3243.67	2294.184	2402.117	2449.86	3015.166	2904.082	2771.102
631	NBPF20///NBPF10///NBPF8///NBPF9///NBPF15///NBPF11///NBPF12///NBPF14	201103_x_at	11788.12	1526.658	7433.2324	891.5998	3783.4744	1028.3217	1.63E-04	0.001940939	0.079227105	4354.887	4.8446712	-4.5740156	4.96E-05	0.001082777	8004.6455	8.904909	-4.5691886	0.004948822	0.03260633	3649.7583	4.0602384	-4.5762396	10051.508	12394.091	12918.76	7809.132	6415.238	8075.328	3090.07	3295.408	4964.945
632	NBPF25P///NBPF26///NBPF19///NBPF20///NBPF10///NBPF8///NBPF9///NBPF15///NBPF11///NBPF14	201104_x_at	8340.353	516.5855	3744.1826	491.37918	2088.049	223.91519	8.55E-07	2.56E-06	0.004744457	4596.171	13.979736	-4.56768	3.21E-07	7.86E-05	6252.304	19.01704	-4.567175	0.001563516	0.014014414	1656.1337	5.0373044	-4.5735765	7785.052	8806.659	8429.349	3574.931	3359.8	4297.817	1942.444	2345.885	1975.818
639	CSE1L	201111_at	294.09702	57.85079	405.6333	262.46594	2479.6453	162.4817	1.75E-06	0.44879916	0.81717294	-111.53633	-0.8028697	-4.596475	1.16E-06	1.36E-04	-2185.5483	-15.732187	-4.5674505	1.65E-06	2.11E-04	-2074.012	-14.929317	-4.5675464	269.266	360.218	252.807	214.532	704.896	297.472	2610.363	2530.841	2297.732
640	CSE1L	201112_s_at	1888.5186	105.822845	1731.4443	451.71005	7370.8813	790.71674	3.59E-06	0.7085761	0.9369415	157.07434	0.3895912	-4.5985556	3.08E-06	2.21E-04	-5482.363	-13.597896	-4.5677414	2.55E-06	2.55E-04	-5639.4375	-13.987487	-4.567679	1858.766	2006.033	1800.757	1245.74	2138.949	1809.644	6836.834	8279.254	6996.557
641	TUFM	201113_at	3685.6868	927.6556	2948.544	562.5183	6451.2456	301.2207	4.96E-04	0.18065257	0.5778413	737.14264	1.4890932	-4.5913334	8.68E-04	0.006676133	-2765.5586	-5.5866723	-4.5725026	2.11E-04	0.003501421	-3502.7014	-7.0757656	-4.570537	4518.985	3851.923	2686.152	3448.905	2339.677	3057.05	6797.646	6250.864	6305.226
642	PSMA7	201114_x_at	3191.2402	1191.777	4202.183	189.74734	8764.04	785.22394	1.18E-04	0.15480706	0.5391929	-1010.9423	-1.597358	-4.5904603	5.33E-05	0.001126283	-5572.8	-8.805405	-4.5692434	1.88E-04	0.003252388	-4561.858	-7.208047	-4.5704093	4560.593	2388.294	2624.834	4062.477	4418.206	4125.865	9659.493	8193.026	8439.602
643	POLD2	201115_at	824.469	206.97362	876.91797	150.02608	2440.4836	453.58652	3.20E-04	0.82573724	0.9676011	-52.449	-0.22868733	-4.5990114	2.16E-04	0.00265053	-1616.0146	-7.0461226	-4.570566	2.65E-04	0.004067892	-1563.5657	-6.8174353	-4.570804	755.305	660.934	1057.168	792.297	1050.138	788.319	2560.814	2821.772	1938.865
646	PGD	201118_at	1182.0751	149.11374	752.4453	119.734665	1871.3461	70.77718	1.91E-05	0.002236219	0.085064076	429.62967	4.7209744	-4.574318	1.38E-04	0.002000211	-689.271	-7.574036	-4.5700855	6.03E-06	4.18E-04	-1118.9006	-12.295011	-4.5679936	1325.904	1028.186	1192.135	647.022	882.622	727.692	1799.454	1940.953	1873.631
647	COX8A	201119_s_at	7529.483	1146.6703	6339.483	399.58713	10825.03	472.9683	2.95E-04	0.07694648	0.393539	1190	2.077237	-4.586714	7.32E-04	0.005896643	-3295.5474	-5.752632	-4.572223	1.12E-04	0.002336745	-4485.5474	-7.829869	-4.569882	8113.003	6208.412	8267.034	6637.309	5885.374	6495.766	10556.449	11371.143	10547.499
648	PGRMC1	201120_s_at	445.28165	150.63463	530.6324	76.51245	1897.0477	319.64725	6.85E-05	0.6097402	0.8969853	-85.35067	-0.53454	-4.597962	4.34E-05	0.001003294	-1451.766	-9.092219	-4.56909	6.40E-05	0.001637218	-1366.4153	-8.557679	-4.5693874	292.741	449.169	593.935	581.859	567.357	442.681	2180.839	1959.532	1550.772
649	PGRMC1	201121_s_at	1837.8276	135.47685	1855.7031	51.39242	3317.581	346.1063	6.64E-05	0.91713357	0.9878824	-17.875334	-0.10791287	-4.599201	4.86E-05	0.001073566	-1479.7533	-8.933228	-4.5691733	5.26E-05	0.001468548	-1461.878	-8.8253145	-4.5692325	1681.393	1915.703	1916.387	1828.269	1823.849	1914.991	3611.943	3404.5	2936.3
651	EIF5A	201123_s_at	3131.2195	961.23724	6182.7075	2788.403	14549.836	4538.092	0.005232514	0.24088214	0.65076077	-3051.4883	-1.2829808	-4.5929832	0.00204019	0.0125135	-11418.617	-4.800892	-4.574121	0.009974524	0.05459649	-8367.129	-3.5179114	-4.5783	2035.788	3524.017	3833.853	9105.329	5891.399	3551.395	18406.973	15693.1	9549.437
653	ITGB5	201125_s_at	78.28834	30.716305	329.68533	118.30726	168.77133	109.69873	0.031605594	0.011654198	0.17186666	-251.397	-3.401867	-4.5788097	0.2609279	0.4581401	-90.483	-1.2244025	-4.5934434	0.06641716	0.22056237	160.914	2.1774645	-4.5859776	58.564	62.622	113.679	210.212	446.791	332.053	48.766	193.662	263.886
655	ACLY	201127_s_at	685.9357	86.90281	745.1053	20.754618	1621.7174	75.97303	9.39E-07	0.30935848	0.7154646	-59.169666	-1.0971497	-4.5944195	5.97E-07	1.04E-04	-935.7817	-17.351671	-4.5672956	9.29E-07	1.59E-04	-876.612	-16.25452	-4.5673957	772.075	598.289	687.443	737.48	768.594	729.242	1578.092	1709.443	1577.617
656	ACLY	201128_s_at	2789.1057	294.56754	3848.2712	335.9335	6147.7305	307.9353	7.18E-06	0.003139944	0.098963745	-1059.1656	-4.432033	-4.57509	2.47E-06	1.92E-04	-3358.625	-14.054022	-4.5676684	3.01E-05	0.001068499	-2299.4592	-9.621988	-4.5688376	2842.084	2471.644	3053.589	3816.984	3529.076	4198.754	5921.636	6498.444	6023.112
657	SRSF7	201129_at	1297.4061	10.897007	1546.4784	270.23578	2539.3306	321.26416	6.74E-04	0.22121164	0.6278511	-249.07233	-1.3447127	-4.5924926	2.93E-04	0.003238071	-1241.9247	-6.7050076	-4.5709286	0.001100535	0.011078044	-992.85236	-5.360295	-4.5729156	1291.237	1309.988	1290.993	1239.885	1649.498	1750.052	2426.035	2290.064	2901.893
658	CDH1	201130_s_at	23.143333	5.6157427	96.42667	27.793032	165.06033	29.350885	0.001962327	0.018666426	0.21188281	-73.28333	-3.0588372	-4.5804763	6.16E-04	0.005254595	-141.917	-5.923598	-4.5719543	0.0245319	0.10616515	-68.63367	-2.8647609	-4.581533	17.558	28.789	23.083	97.067	123.894	68.319	138.816	196.754	159.611
663	ECHS1	201135_at	2008.4062	326.27518	1652.7399	246.6249	3307.0266	277.4455	3.23E-04	0.14701532	0.5262558	355.66632	1.6332972	-4.5901713	5.92E-04	0.005124945	-1298.6204	-5.963547	-4.571894	1.36E-04	0.002657376	-1654.2866	-7.596844	-4.5700665	1864.247	1779.041	2381.931	1858.203	1379.238	1720.779	3612.71	3071.153	3237.217
665	HLA-DPB1	201137_s_at	6980.164	3641.072	2757.152	629.96875	852.1563	281.34918	0.019072963	0.03621282	0.28119087	4223.012	2.5930781	-4.5831585	0.00722881	0.031963516	6128.008	3.7628126	-4.5773077	0.28089625	0.5946307	1904.9957	1.1697344	-4.5938673	11078.739	4119.293	5742.461	2671.949	2174.121	3425.386	659.56	721.877	1175.032
666	SSB	201138_s_at	1253.7484	211.45229	1659.25	237.23079	1949.3209	351.86578	0.035984814	0.09402304	0.43065065	-405.50168	-1.9406133	-4.5877476	0.012866634	0.04924548	-695.5727	-3.3288088	-4.579144	0.20821655	0.4922349	-290.071	-1.3881956	-4.592145	1088.05	1181.291	1491.904	1386.56	1818.147	1773.043	1626.083	1897.756	2324.124
667	SSB	201139_s_at	1046.7032	397.4098	1302.1294	519.76666	2142.8706	227.04524	0.02123804	0.43000427	0.805026	-255.426	-0.838145	-4.596248	0.008981735	0.03754267	-1096.1674	-3.5969212	-4.577968	0.028531725	0.11863639	-840.74133	-2.7587762	-4.582146	1477.122	969.296	693.692	704.425	1648.093	1553.87	2124.971	2378.336	1925.305
670	EIF2S1	201142_at	1005.32635	225.4757	1284.8594	86.867325	1716.3241	123.56482	0.001906452	0.053626213	0.33575523	-279.533	-2.3233812	-4.5849433	6.25E-04	0.00530176	-710.9977	-5.9095654	-4.5719757	0.009110124	0.05113929	-431.46466	-3.5861843	-4.5780125	1263.833	902.906	849.24	1291.426	1368.257	1194.895	1702.794	1600.081	1846.097
672	EIF2S1	201144_s_at	1754.61	137.95276	2103.1074	128.67606	6995.211	1159.6313	3.43E-05	0.5218137	0.85645163	-348.49734	-0.67469144	-4.597242	2.13E-05	6.54E-04	-5240.601	-10.145813	-4.568623	3.34E-05	0.001124405	-4892.1035	-9.471122	-4.568906	1891.558	1615.674	1756.598	1974.489	2231.841	2102.992	8300.93	6085.313	6599.39
673	HAX1	201145_at	2952.5437	172.38618	2718.6921	147.95901	5858.301	550.6307	1.18E-05	0.4025233	0.7881984	233.85167	0.8917678	-4.595892	1.20E-05	4.82E-04	-2905.7573	-11.080789	-4.5683074	7.19E-06	4.61E-04	-3139.609	-11.972556	-4.568068	3062.686	2753.881	3041.064	2551.926	2834.226	2769.924	6037.199	5240.467	6297.237
674	NFE2L2	201146_at	2073.436	359.35385	1948.5079	102.00766	3884.1943	542.9051	4.92E-04	0.6797787	0.92474246	124.928	0.43074715	-4.598404	4.51E-04	0.004297955	-1810.7583	-6.243428	-4.571497	3.02E-04	0.004427023	-1935.6863	-6.6741753	-4.5709634	2228.52	1662.582	2329.206	2066.278	1887.826	1891.42	3294.357	3995.225	4363.001
680	MBNL1	201152_s_at	16065.13	2774.0461	12760.655	2216.114	9103.106	1673.4655	0.01521644	0.09751627	0.436424	3304.4744	1.9157046	-4.5879397	0.005100853	0.024630671	6962.023	4.036097	-4.576321	0.07222196	0.23449247	3657.5486	2.1203926	-4.5863943	12942.711	18245.377	17007.3	11238.907	11739.852	15303.206	7730.83	8611.055	10967.434
681	MBNL1	201153_s_at	11659.543	926.0059	10326.185	152.16354	7817.543	701.4152	4.52E-04	0.036447123	0.2815938	1333.3596	2.5886192	-4.5831866	1.52E-04	0.002110868	3842	7.458959	-4.570183	0.001885244	0.016111793	2508.6404	4.87034	-4.573955	10649.002	12467.455	11862.173	10498.08	10208.731	10271.74	7009.671	8171.58	8271.379
682	SNORD18C///SNORD18B///SNORD18A///SNORD16///RPL4	201154_x_at	47056.47	2040.0487	40351.973	2106.115	29965.998	4008.023	3.51E-04	0.01832227	0.2104511	6704.498	3.0721753	-4.5804067	1.12E-04	0.00175801	17090.473	7.8312984	-4.5698805	0.002140155	0.017541125	10385.975	4.7591233	-4.574223	48570.51	47862.32	44736.582	42777.445	38985.836	39292.637	26570.545	28940.23	34387.22
684	RAB5C	201156_s_at	1845.8092	62.97843	1333.3219	186.99638	1375.3063	137.00288	0.003568713	0.002040205	0.08118193	512.4873	4.8008857	-4.574121	0.003233249	0.017589476	470.503	4.407584	-4.5751595	0.70595795	0.9248008	-41.984333	-0.3933014	-4.5985427	1875.569	1888.393	1773.466	1234.75	1548.982	1216.234	1226.226	1404.009	1495.684
685	NMT1	201157_s_at	2283.3137	261.49136	2237.837	431.8973	3605.744	299.202	0.001799689	0.86534333	0.9772376	45.476665	0.17600137	-4.5991106	0.001430303	0.009631745	-1322.4303	-5.117999	-4.573403	0.001181432	0.01163316	-1367.907	-5.2940006	-4.5730443	2355.517	1993.307	2501.117	2026.277	1952.507	2734.727	3922.88	3328.473	3565.879
688	YBX3	201160_s_at	1387.9141	554.30237	305.392	24.961422	1909.6527	972.8572	0.03693475	0.06440645	0.36388665	1082.522	2.1984107	-4.585826	0.32499698	0.5316237	-521.73865	-1.0595589	-4.5947	0.014172697	0.07077772	-1604.2606	-3.2579696	-4.5794787	1415.748	820.219	1927.775	333.556	286.003	296.617	3029.712	1275.115	1424.131
689	YBX3	201161_s_at	332.39932	146.44263	78.505	55.284805	473.32468	226.06761	0.038881157	0.07626555	0.3925352	253.89433	2.0832908	-4.5866685	0.28597873	0.48801225	-140.92534	-1.1563411	-4.59397	0.014533513	0.07207885	-394.81967	-3.239632	-4.579567	383.346	167.288	446.564	141.487	37.994	56.034	723.09	282.719	414.165
691	IGFBP7	201163_s_at	213.67302	41.393566	50.32733	13.5490675	17.663	20.556328	3.38E-04	4.83E-04	0.047597088	163.34567	6.1725993	-4.5715938	1.59E-04	0.002165747	196.01	7.4069376	-4.570228	0.2574307	0.5644882	32.664333	1.2343384	-4.5933657	255.62	172.856	212.543	34.732	59.205	57.045	3.187	8.61	41.192
692	PUM1	201164_s_at	2756.1658	464.27448	2379.5042	689.4761	1422.9584	385.21912	0.033012222	0.3813871	0.7738452	376.66135	0.93487227	-4.595596	0.013217995	0.050210804	1333.2073	3.3090167	-4.5792365	0.04978941	0.17872964	956.546	2.3741443	-4.5845947	3262.883	2351.219	2654.395	2152.711	1831.992	3153.81	1078.021	1352.204	1838.65
693	PUM1	201165_s_at	4151.1978	342.39087	3594.215	141.70724	2723.5637	612.35956	0.008174476	0.12087037	0.47984868	556.98236	1.7686045	-4.5890913	0.002784197	0.015770273	1427.634	4.5332136	-4.574808	0.028294658	0.118047155	870.6517	2.764609	-4.582112	4355.249	3755.908	4342.436	3731.206	3603.219	3448.221	2948.546	2030.537	3191.608
694	PUM1	201166_s_at	4218.8003	179.25752	3362.2415	68.35208	2906.501	131.24611	1.48E-05	7.85E-05	0.023171356	856.55865	8.286097	-4.5695586	4.87E-06	2.86E-04	1312.2993	12.6947975	-4.5679083	0.003228921	0.023714585	455.74066	4.408701	-4.5751567	4345.678	4013.729	4296.994	3403.766	3283.352	3399.607	2932.71	2764.128	3022.665
695	ARHGDIA	201167_x_at	699.57965	114.421684	924.5317	85.91432	1458.702	204.28047	7.06E-04	0.08231738	0.40635136	-224.952	-2.0312746	-4.5870576	2.56E-04	0.00297894	-759.1223	-6.854733	-4.570764	0.001988344	0.016717812	-534.17035	-4.823458	-4.5740666	771.821	759.262	567.656	869.371	1023.521	880.703	1685.188	1402.543	1288.375
701	NUDC	201173_x_at	2025.5592	175.62984	1833.8112	405.2255	3747.5461	308.85513	1.67E-04	0.44611466	0.81580156	191.748	0.8078437	-4.596443	1.81E-04	0.002344358	-1721.987	-7.254815	-4.5703654	9.34E-05	0.002081261	-1913.735	-8.062658	-4.5697107	2226.376	1900.649	1949.653	1366.148	2080.908	2054.378	4086.475	3481.973	3674.191
702	TERF2IP	201174_s_at	3861.6726	616.0321	3450.4756	348.0606	2612.5886	99.51436	0.015003366	0.23275927	0.64293724	411.197	1.30792	-4.5927854	0.005522657	0.026070368	1249.084	3.9730396	-4.576538	0.032637127	0.13094999	837.887	2.6651196	-4.5827103	4560.75	3625.992	3398.276	3839.719	3342.534	3169.174	2641.402	2501.847	2694.517
703	TMX2	201175_at	1540.8378	173.4612	1324.2013	214.26607	3280.572	295.55878	2.34E-05	0.264311	0.67454714	216.63634	1.2148978	-4.5935173	2.75E-05	7.56E-04	-1739.7344	-9.75644	-4.5687795	1.28E-05	6.56E-04	-1956.3707	-10.971338	-4.5683403	1717.978	1533.229	1371.306	1330.367	1535.318	1106.919	3606.554	3030.078	3205.084
705	UBA2	201177_s_at	2841.7256	203.01086	3866.3777	1106.574	5798.9155	1577.8446	0.028565519	0.26858255	0.6785202	-1024.652	-1.2030429	-4.59361	0.010605056	0.042586494	-2957.1895	-3.472033	-4.5784984	0.058072984	0.20000623	-1932.5374	-2.2689903	-4.5853233	2687.936	2765.405	3071.836	3226.912	5144.139	3228.082	5059.008	7610.741	4726.996
707	GNAI3	201179_s_at	1507.7167	131.93652	1677.4224	254.20433	2176.511	108.85542	0.00441769	0.25139746	0.66125906	-169.70567	-1.2517532	-4.5932293	0.001756507	0.011234284	-668.7943	-4.933044	-4.5738096	0.008038626	0.046455603	-499.08865	-3.6812904	-4.577626	1647.062	1491.377	1384.711	1385.52	1796.641	1850.106	2203.587	2269.273	2056.673
708	GNAI3	201180_s_at	2930.6462	295.16144	4156.646	644.9595	5723.436	314.46014	2.75E-04	0.009040729	0.15530911	-1225.9996	-3.591967	-4.5779886	8.51E-05	0.00148606	-2792.79	-8.182392	-4.569628	0.002602919	0.020233862	-1566.7903	-4.590425	-4.5746546	3038.411	2596.745	3156.782	3424.404	4405.126	4640.407	5462.112	6072.427	5635.769
709	GNAI3	201181_at	502.46768	162.50461	792.58966	84.50899	724.4084	84.87133	0.0349665	0.014946625	0.19172314	-290.122	-3.2192266	-4.579666	0.043757368	0.124257095	-221.94067	-2.462679	-4.584	0.474338	0.78713685	68.181335	0.7565478	-4.5967627	435.487	384.159	687.757	765.869	887.229	724.671	657.287	819.809	696.129
712	CHD4	201184_s_at	1655.4364	237.827	1537.0308	141.93338	2062.2024	164.16635	0.018653246	0.4334076	0.80735785	118.40567	0.8316777	-4.59629	0.02479977	0.081000976	-406.766	-2.8571117	-4.5815763	0.007960162	0.046215814	-525.1717	-3.6887894	-4.577596	1509.235	1527.215	1929.859	1689.12	1408.102	1513.87	2133.082	1874.504	2179.021
713	HTRA1	201185_at	477.772	109.27599	116.548004	36.496593	82.622	73.2759	6.96E-04	6.84E-04	0.055759765	361.224	5.8198752	-4.5721154	4.01E-04	0.003965917	395.15	6.3664756	-4.571336	0.60186124	0.87273204	33.926	0.54660016	-4.5979056	405.734	603.508	424.074	157.388	105.132	87.124	167.15	43.617	37.099
716	ITPR3	201188_s_at	1152.9185	106.29288	1035.5337	237.1031	686.00464	118.659164	0.019360686	0.3848223	0.7757998	117.38467	0.92774713	-4.5956454	0.007945059	0.03432578	466.91367	3.690242	-4.5775905	0.028380351	0.118291646	349.529	2.7624948	-4.582124	1060.264	1268.956	1129.535	982.83	829.217	1294.554	574.651	672.542	810.821
720	PITPNA	201192_s_at	742.48126	128.33037	862.843	158.96632	1382.4469	81.938065	7.71E-04	0.25970283	0.6706778	-120.361664	-1.2278702	-4.593416	3.45E-04	0.003588413	-639.96564	-6.528613	-4.571134	0.001172908	0.011569684	-519.604	-5.300743	-4.573031	856.706	603.618	767.12	694.601	1010.535	883.393	1464.624	1300.75	1381.967
721	IDH1	201193_at	419.948	77.33256	399.75198	128.05936	996.3123	78.454	1.62E-04	0.7979719	0.9585557	20.196	0.26604715	-4.5989256	1.36E-04	0.001979569	-576.3643	-7.592597	-4.57007	1.10E-04	0.002311443	-596.56036	-7.858644	-4.56986	434.796	336.268	488.78	334.495	547.295	317.466	927.345	979.927	1081.665
722	SEPW1	201194_at	3504.0208	235.6303	3110.239	527.6141	1623.9896	227.35431	5.89E-04	0.19344397	0.5975428	393.78168	1.4406624	-4.5917234	2.51E-04	0.002943758	1880.031	6.8781514	-4.5707393	0.001014029	0.010451249	1486.2494	5.437489	-4.5727706	3235.534	3676.445	3600.083	3712.603	2730.033	2888.081	1545.638	1880.158	1446.173
723	SLC7A5	201195_s_at	668.6243	433.02332	691.64435	36.58621	7014.0913	1879.4858	2.01E-04	0.97910744	0.9983107	-23.02	-0.0271509	-4.5992527	1.49E-04	0.002086523	-6345.467	-7.4841495	-4.5701613	1.52E-04	0.002857315	-6322.447	-7.4569983	-4.5701847	1168.625	415.677	421.571	731.663	683.358	659.912	8249.782	4851.167	7941.324
724	AMD1	201196_s_at	1921.6879	381.01974	1871.5436	110.35928	3537.0227	319.16592	2.29E-04	0.82956874	0.9695416	50.144333	0.22356153	-4.5990224	1.89E-04	0.00241674	-1615.3347	-7.2017446	-4.570415	1.56E-04	0.002891267	-1665.479	-7.4253063	-4.570212	1483.369	2173.763	2107.932	1774.024	1849.264	1991.343	3758.177	3681.759	3171.132
725	AMD1	201197_at	2029.921	265.2808	1824.04	392.46448	3120.7402	222.69315	0.00174717	0.40194446	0.7881984	205.881	0.8929257	-4.595884	0.002210548	0.013284156	-1090.8193	-4.730988	-4.5742927	8.35E-04	0.009028422	-1296.7003	-5.623914	-4.5724387	2284.118	1754.796	2050.849	1650.743	2273.324	1548.053	3177.632	3309.469	2875.12
726	PSMD1	201198_s_at	1449.982	264.57788	1248.1263	113.32018	3635.211	413.61523	2.47E-05	0.39385122	0.7825401	201.85567	0.9092444	-4.5957727	2.60E-05	7.33E-04	-2185.229	-9.843208	-4.568743	1.46E-05	7.07E-04	-2387.0847	-10.752453	-4.5684094	1752.634	1262.562	1334.75	1128.201	1353.42	1262.758	3698.729	3193.511	4013.393
727	PSMD1	201199_s_at	2045.7855	458.97308	1175.5526	290.85452	3207.8943	402.84647	8.33E-04	0.02257344	0.22890234	870.23267	2.9235182	-4.581204	0.006028212	0.027812308	-1162.109	-3.904067	-4.5767827	2.63E-04	0.004049389	-2032.3417	-6.827585	-4.570793	2449.589	2141.143	1546.624	1510.82	1025.043	990.795	3547.294	2762.711	3313.678
730	PCNA	201202_at	899.7363	304.3448	1551.9144	45.0842	9632.719	2828.3938	3.82E-04	0.6182543	0.90188164	-652.178	-0.5216031	-4.5980215	2.28E-04	0.002754526	-8732.982	-6.9845204	-4.5706286	3.66E-04	0.005090711	-8080.804	-6.4629173	-4.571214	1202.006	593.358	903.845	1499.974	1580.924	1574.845	7343.202	12794.504	8760.45
737	HDAC1	201209_at	4977.945	891.059	5504.772	199.3826	7016.3755	1131.0531	0.03749269	0.43721265	0.80957365	-526.827	-0.8244896	-4.596337	0.015556865	0.056661267	-2038.4307	-3.1901648	-4.5798087	0.050409466	0.18050364	-1511.6036	-2.365675	-4.5846524	4730.082	4237.059	5966.694	5635.397	5275.276	5603.643	6279.704	8318.664	6450.759
740	LGMN	201212_at	253.09766	68.56993	120.616	121.456055	1044.4613	435.0423	0.005290559	0.53194594	0.86149806	132.48167	0.65784955	-4.5973353	0.005835488	0.027140928	-791.36365	-3.929587	-4.576691	0.002612058	0.020273242	-923.84534	-4.5874367	-4.574662	182.316	257.759	319.218	31.274	71.665	258.909	785.287	1546.719	801.378
742	PPP1R7	201214_s_at	1090.0121	105.41306	1168.1304	65.90075	1799.8893	128.22067	9.35E-05	0.3621949	0.75967515	-78.11833	-0.97560126	-4.5953093	5.10E-05	0.001096828	-709.8773	-8.865489	-4.56921	1.07E-04	0.002271653	-631.759	-7.8898873	-4.5698366	1205.776	999.558	1064.702	1094.437	1221.405	1188.549	1651.834	1873.414	1874.42
744	ERP29	201216_at	8584.962	947.52185	8717.685	404.80777	4906.94	764.6464	4.19E-04	0.8208052	0.966702	-132.72234	-0.23529564	-4.598997	3.47E-04	0.003605224	3678.0212	6.5205483	-4.571144	2.80E-04	0.004209171	3810.7437	6.755844	-4.570872	8627.297	7616.982	9510.606	9185.072	8478.474	8489.506	4318.484	4631.104	5771.233
745	SNORD83B///SNORD139///RPL3	201217_x_at	64332.895	4380.4077	53370.812	4605.8457	31788.406	5274.218	1.41E-04	0.019702133	0.21670374	10962.085	3.020224	-4.5806794	4.75E-05	0.001057199	32544.488	8.96651	-4.5691557	6.02E-04	0.007171179	21582.402	5.9462857	-4.57192	66549.35	67162.11	59287.223	57271.652	48289.67	54551.105	27313.643	30448.117	37603.46
746	CTBP2	201218_at	281.99435	115.4226	44.985996	23.543465	110.118996	69.90469	0.0172559	0.006826758	0.1385693	237.00833	3.8070667	-4.5771394	0.028447818	0.08981337	171.87534	2.760835	-4.5821342	0.33069104	0.6524588	-65.133	-1.0462319	-4.594798	353.573	148.841	343.569	72.167	30.96	31.831	91.354	51.512	187.491
747	CTBP2	201219_at	167.24667	19.355812	99.25167	47.434555	40.92867	27.803724	0.012617731	0.05919945	0.349534	67.995	2.255884	-4.585416	0.004207762	0.021285899	126.318	4.190878	-4.575814	0.09480023	0.28573427	58.323	1.934994	-4.587791	181.358	175.201	145.181	57.342	150.747	89.666	20.02	30.284	72.482
748	CTBP2	201220_x_at	1245.3657	492.9818	423.8323	71.45754	411.08865	100.91751	0.01155244	0.008168635	0.1500721	821.5333	3.6690388	-4.577675	0.007583397	0.033185553	834.277	3.725953	-4.5774503	0.9562254	0.99563354	12.743667	0.05691432	-4.599241	1801.045	860.538	1074.514	378.701	386.577	506.219	294.79	475.587	462.889
749	SNRNP70	201221_s_at	4287.014	455.39618	2321.9363	699.0224	2881.5618	553.92786	0.00791257	0.003027691	0.09719736	1965.0776	4.462532	-4.5750036	0.015524644	0.056580905	1405.4524	3.1916685	-4.579801	0.24491645	0.5473895	-559.6253	-1.2708638	-4.5930786	4795.454	3916.595	4148.993	2755.411	1515.532	2694.866	2798.603	2373.792	3472.29
750	RAD23B	201222_s_at	1445.5433	265.69244	2463.3306	544.9752	5362.2856	803.3882	1.35E-04	0.055518236	0.340639	-1017.78735	-2.2996976	-4.585108	5.16E-05	0.001105	-3916.742	-8.849906	-4.5692186	3.38E-04	0.004817252	-2898.9546	-6.5502086	-4.5711083	1751.121	1269.107	1316.402	1870.79	2943.094	2576.108	4518.957	6118.659	5449.24
751	RAD23B	201223_s_at	1298.4376	261.19214	1289.462	305.54504	2152.1487	188.45923	0.004739208	0.96472305	0.9958905	8.975667	0.045855984	-4.599246	0.003417372	0.018331558	-853.711	-4.361543	-4.5752935	0.003233966	0.02373599	-862.68665	-4.407399	-4.57516	1508.499	1005.985	1380.829	938.148	1436.983	1493.255	2041.32	2369.75	2045.376
752	SRRM1	201224_s_at	1635.2443	110.29706	1213.3159	163.13283	1201.8356	182.0922	0.013252782	0.009585431	0.15763259	421.92834	3.5478163	-4.578173	0.008437623	0.03589279	433.40866	3.6443496	-4.577774	0.9258391	0.98982203	11.480333	0.096533254	-4.599212	1719.317	1510.357	1676.059	1384.641	1059.844	1195.463	1070.133	1125.742	1409.632
753	SRRM1	201225_s_at	6529.803	417.6953	4966.865	958.86926	4753.34	337.4219	0.015648838	0.014634147	0.19075418	1562.9384	3.2346044	-4.5795913	0.008089101	0.034763634	1776.4634	3.6765084	-4.577645	0.6720674	0.9104863	213.525	0.44190413	-4.5983605	6439.777	6164.462	6985.171	5398.769	3868.006	5633.82	5111.001	4440.672	4708.347
754	NDUFB8	201226_at	4770.2964	782.728	3239.7903	810.2189	6152.5522	481.484	0.003286912	0.025351565	0.24085101	1530.5056	2.841626	-4.5816646	0.037639655	0.11073732	-1382.256	-2.5663772	-4.583328	0.001046142	0.010689658	-2912.7617	-5.4080033	-4.5728254	5648.003	4518.221	4144.664	3967.289	2366.616	3385.466	6702.49	5806.852	5948.314
755	NDUFB8	201227_s_at	4951.4575	717.76385	4580.6157	367.92184	7069.2285	792.9608	0.003323218	0.48044518	0.83557445	370.842	0.7457236	-4.5968285	0.003872248	0.020043043	-2117.771	-4.258611	-4.5756025	0.00162187	0.014374684	-2488.613	-5.0043344	-4.573649	5711.076	4284.56	4858.737	4519.979	4975.089	4246.779	6283.32	7869.058	7055.308
756	ARIH2	201228_s_at	399.94864	88.73833	350.37332	73.72196	586.38873	104.62293	0.02798276	0.5035295	0.8477521	49.575333	0.7056171	-4.5970654	0.033181123	0.10078721	-186.44	-2.6536431	-4.582781	0.012345524	0.06385685	-236.01534	-3.3592603	-4.5790033	299.718	431.629	468.499	341.145	428.275	281.7	590.249	689.028	479.889
758	ARIH2	201230_s_at	1395.2484	192.08107	1107.2094	129.47472	1045.2506	92.37706	0.034665115	0.035791177	0.2805878	288.039	2.6011784	-4.5831075	0.01620276	0.05846901	349.99768	3.160705	-4.579955	0.59347916	0.8683759	61.958668	0.5595268	-4.5978436	1616.814	1293.22	1275.711	1056.316	1010.914	1254.398	1040.033	955.593	1140.126
759	ENO1	201231_s_at	7864.8853	1673.8207	7044.3335	542.5048	22990.639	703.8046	4.64E-07	0.35780418	0.7566623	820.55133	0.98515046	-4.5952415	4.39E-07	9.12E-05	-15125.755	-18.159918	-4.567233	3.07E-07	9.23E-05	-15946.306	-19.145067	-4.567167	9725.874	6482.489	7386.292	7156.927	6454.367	7521.707	22181.479	23460.68	23329.76
760	PSMD13	201232_s_at	1615.8837	404.59653	1598.0918	246.98712	2560.8992	223.43605	0.006509315	0.9407478	0.9917999	17.792	0.077077456	-4.5992284	0.004744828	0.023293456	-945.0153	-4.09394	-4.5761275	0.004312106	0.029438315	-962.8073	-4.171017	-4.575877	2025.047	1216.014	1606.59	1598.367	1844.941	1350.967	2788.754	2551.782	2342.161
761	PSMD13	201233_at	654.997	17.66331	680.1013	214.2637	1325.1449	294.43216	0.006906984	0.8805444	0.9807152	-25.104334	-0.155936	-4.599142	0.004356992	0.021827081	-670.148	-4.162636	-4.575904	0.005292937	0.034196146	-645.04364	-4.0066996	-4.5764217	647.961	675.094	641.936	572.202	926.865	541.237	1198.803	1661.663	1114.969
764	BTG2	201236_s_at	5350.5063	797.84454	3963.0159	1814.984	2253.8694	396.5737	0.029860416	0.1629907	0.5503231	1387.4904	1.5613805	-4.59075	0.010426355	0.04208123	3096.637	3.4847298	-4.578443	0.09643088	0.28927967	1709.1466	1.9233491	-4.5878806	4854.326	4926.354	6270.839	5828.317	2202.926	3857.805	2375.877	1810.627	2575.104
765	CAPZA2	201237_at	946.4913	28.872496	1300.858	185.11917	1746.4977	8.33936	1.05E-04	0.004049043	0.10959714	-354.36667	-4.22215	-4.5757155	3.20E-05	8.25E-04	-800.00635	-9.531784	-4.568878	0.001161773	0.011495434	-445.63968	-5.309634	-4.573014	925.838	934.153	979.483	1189.877	1514.562	1198.135	1741.508	1741.86	1756.125
766	CAPZA2	201238_s_at	2332.9937	528.3242	2924.3918	289.82666	4177.8696	270.99933	0.001162486	0.082012504	0.40547696	-591.398	-2.0338027	-4.5870385	4.10E-04	0.004022453	-1844.876	-6.3444815	-4.571364	0.003634332	0.02587342	-1253.478	-4.310679	-4.575444	2006.234	2050.226	2942.521	2603.1	3003.931	3166.144	4366.877	4299.347	3867.385
767	SPCS2	201239_s_at	2858.1125	484.98553	3448.903	226.50461	4690.1616	141.59836	4.18E-04	0.046362735	0.31258726	-590.79065	-2.4229898	-4.5842643	1.45E-04	0.002056547	-1832.049	-7.5137205	-4.570136	0.001473851	0.013454248	-1241.2583	-5.0907307	-4.573461	2708.996	2465.194	3400.147	3191.168	3539.25	3616.291	4554.016	4836.646	4679.822
768	SPCS2	201240_s_at	5873.133	1025.2197	6681.0996	616.18634	8336.473	629.9564	0.01216362	0.21669416	0.62368846	-807.967	-1.3595663	-4.592374	0.004452775	0.022207068	-2463.34	-4.145063	-4.57596	0.027462551	0.11550548	-1655.373	-2.7854967	-4.5819893	5995.838	4792.083	6831.478	6091.78	7321.031	6630.489	7637.827	8510.395	8861.197
769	DDX1	201241_at	1823.8546	269.1367	1749.086	258.82742	4262.153	762.8265	4.23E-04	0.847128	0.9747362	74.76867	0.2001533	-4.599068	3.45E-04	0.003590736	-2438.2986	-6.527247	-4.571136	2.87E-04	0.004268744	-2513.0674	-6.7274003	-4.5709033	1915.251	1520.922	2035.391	1576.379	2046.676	1624.203	5088.105	3584.117	4114.238
772	RAF1	201244_s_at	2381.3674	82.14177	1718.515	156.41861	2033.2169	90.7762	4.90E-04	1.51E-04	0.029891085	662.85236	7.4712987	-4.5701723	0.00587594	0.02730247	348.15033	3.9241548	-4.5767107	0.009593996	0.05315341	-314.702	-3.547144	-4.578176	2328.336	2339.78	2475.986	1571.099	1701.845	1882.601	2118.691	2043.025	1937.935
775	SREBF2	201247_at	875.1543	2.9803903	728.91364	254.33089	1336.2977	369.47092	0.04294915	0.48396936	0.8388364	146.24066	0.7395194	-4.5968657	0.052958753	0.14293604	-461.14334	-2.33194	-4.584884	0.018340569	0.08528441	-607.384	-3.0714593	-4.5804105	877.993	872.05	875.42	744.225	975.243	467.273	963.869	1702.738	1342.286
776	SREBF2	201248_s_at	821.1856	17.911879	613.00336	129.57907	963.1047	158.11969	0.019197863	0.05768791	0.34605786	208.18233	2.2735298	-4.5852914	0.16569063	0.33388916	-141.919	-1.5498773	-4.590843	0.006684522	0.040641528	-350.10132	-3.8234072	-4.5770783	840.501	817.933	805.123	463.381	687.035	688.594	789.856	1099.634	999.824
779	PKM	201251_at	5985.883	1099.6119	4773.8784	1156.2653	15867.128	702.83856	3.67E-06	0.15836391	0.5424842	1212.0043	1.5815094	-4.590588	4.39E-06	2.70E-04	-9881.244	-12.89375	-4.5678687	2.03E-06	2.30E-04	-11093.249	-14.475259	-4.567607	6881.498	4758.619	6317.531	5959.481	3649.373	4712.781	16675.254	15527.718	15398.409
780	PSMC4	201252_at	719.38837	217.00075	1176.6917	287.60327	2425.389	81.63246	4.66E-05	0.026760882	0.24606869	-457.30334	-2.803634	-4.5818834	1.75E-05	5.87E-04	-1706.0006	-10.459144	-4.5685086	1.29E-04	0.002575582	-1248.6974	-7.65551	-4.570019	931.407	497.727	729.031	1346.037	1339.42	844.618	2340.488	2503.304	2432.375
782	RPS6	201254_x_at	66266.93	3816.367	53558.06	5475.96	35776.223	4707.9307	2.15E-04	0.009676117	0.15826593	12708.867	3.5407305	-4.578203	6.71E-05	0.001298644	30490.703	8.494806	-4.569426	0.001715538	0.015020561	17781.836	4.954076	-4.573762	66206.305	70113.24	62481.23	58315.04	47572.008	54787.125	31406.156	35160.984	40761.523
785	SNORD73A///RPS3A	201257_x_at	70199.664	10580.991	59519.344	2160.5994	40611.395	6087.4946	0.002994905	0.09131903	0.4248672	10680.319	1.9605259	-4.587595	0.001020622	0.007510737	29588.268	5.431351	-4.572782	0.010622227	0.057089984	18907.95	3.4708252	-4.5785036	70235.04	80762.92	59601.027	59105.617	61856.89	57595.523	34434.348	40794.637	46605.2
786	RPS16	201258_at	40304.266	3165.5771	33099.918	4592.7173	20593.111	2386.5762	4.87E-04	0.030944616	0.26356414	7204.346	2.7021475	-4.582485	1.61E-04	0.002179572	19711.154	7.3931	-4.5702405	0.002315181	0.018490747	12506.809	4.6909523	-4.5743933	37574.62	43774.477	39563.703	37588.83	28409.994	33300.938	17878.562	21539.094	22361.68
788	SYPL1	201260_s_at	1616.3705	218.7866	2334.6443	492.9271	1377.2914	137.51575	0.014710504	0.022345977	0.2278082	-718.274	-2.9306898	-4.5811644	0.36224803	0.57107204	239.079	0.9754862	-4.59531	0.006012025	0.03754651	957.353	3.906176	-4.576775	1452.634	1531.624	1864.853	1949.812	2890.248	2163.873	1405.394	1498.585	1227.895
791	TARS	201263_at	936.04535	223.69852	1189.2816	162.64812	5487.1504	1011.1873	3.97E-05	0.6000528	0.893126	-253.23633	-0.5493806	-4.5978923	2.55E-05	7.26E-04	-4551.105	-9.873342	-4.568731	3.69E-05	0.001187619	-4297.8687	-9.32396	-4.5689745	1179.583	739.724	888.829	1033.63	1358.123	1176.092	4959.116	4849.289	6653.046
794	TXNRD1	201266_at	1301.2303	220.7982	1643.0375	132.68349	3962.0586	90.11224	2.28E-07	0.025939837	0.24245696	-341.807	-2.8255033	-4.581757	1.19E-07	5.04E-05	-2660.8284	-21.995394	-4.567022	3.04E-07	9.23E-05	-2319.0212	-19.16989	-4.5671654	1413.042	1046.892	1443.757	1694.378	1742.379	1492.355	3962.33	4052.035	3871.811
795	PSMC3	201267_s_at	980.0327	246.13979	1257.0258	234.4454	4159.9854	287.8236	1.61E-06	0.20180704	0.6080133	-276.993	-1.4105369	-4.5919657	9.53E-07	1.29E-04	-3179.9526	-16.193335	-4.567402	1.76E-06	2.16E-04	-2902.9597	-14.782799	-4.567565	1248.55	926.45	765.098	1009.268	1475.386	1286.423	4079.824	3920.74	4479.392
796	NME1-NME2///NME2	201268_at	5485.104	336.1466	6018.979	77.22677	10314.894	84.290855	2.16E-08	0.011618365	0.17179298	-533.875	-3.4041493	-4.5787992	1.19E-08	1.51E-05	-4829.7896	-30.796207	-4.5667973	2.66E-08	3.12E-05	-4295.9146	-27.392057	-4.5668592	5714.648	5099.266	5641.398	6031.999	5936.07	6088.868	10412.007	10271.968	10260.706
801	SRP9	201273_s_at	7437.8345	771.34564	8958.891	1779.6265	11400.913	1783.3926	0.03132553	0.2309569	0.6408982	-1521.056	-1.3135561	-4.5927405	0.011335411	0.044729408	-3963.078	-3.4224415	-4.578717	0.07345261	0.23741578	-2442.022	-2.1088855	-4.5864787	6571.162	7693.312	8049.029	7559.096	10961.67	8355.905	10037.873	13419.25	10745.614
802	PSMA5	201274_at	1723.7467	418.51764	2785.307	194.45456	7602.7734	369.8771	2.19E-07	0.004846141	0.11784703	-1061.5603	-4.0770073	-4.576184	9.97E-08	4.73E-05	-5879.027	-22.578875	-4.5669985	3.87E-07	9.68E-05	-4817.467	-18.501867	-4.567209	1346.084	1651.455	2173.701	2899.202	2560.778	2895.941	8012.435	7293.338	7502.548
803	FDPS	201275_at	918.5579	99.29892	851.49506	85.749565	2547.9656	499.2957	2.29E-04	0.77674305	0.9532177	67.063	0.29489526	-4.598851	1.95E-04	0.002460549	-1629.4077	-7.164973	-4.5704503	1.52E-04	0.002853861	-1696.4707	-7.4598684	-4.570182	854.958	867.735	1032.981	950.322	796.799	807.364	2438.899	3092.779	2112.219
804	RAB5B	201276_at	1943.0098	72.09636	1661.2103	123.30378	815.3693	89.461395	4.33E-06	0.007639467	0.1460196	281.79935	3.7202969	-4.577472	1.68E-06	1.62E-04	1127.6404	14.887036	-4.5675516	1.14E-05	6.20E-04	845.841	11.166739	-4.568282	2002.032	1964.343	1862.654	1645.977	1546.231	1791.423	742.772	915.312	788.024
805	HNRNPAB	201277_s_at	1977.6456	368.73422	2695.6472	290.5405	13598.129	621.85956	9.60E-09	0.074991085	0.38906318	-718.00134	-2.094768	-4.586583	6.16E-09	1.21E-05	-11620.483	-33.90275	-4.566756	9.55E-09	1.64E-05	-10902.481	-31.80798	-4.5667825	2344.156	1606.727	1982.054	3028.381	2566.426	2492.134	13328.929	13156.224	14309.233
809	ADRM1	201281_at	1765.5366	417.52026	1586.078	186.30247	3262.784	274.22485	3.65E-04	0.47002396	0.8299821	179.45866	0.76425064	-4.596716	3.97E-04	0.003950544	-1497.247	-6.3762426	-4.5713234	1.99E-04	0.003373689	-1676.7057	-7.1404934	-4.5704737	2220.24	1399.416	1676.954	1790.462	1425.757	1542.015	3534.563	2986.177	3267.611
811	TRAK1	201283_s_at	191.28566	27.62432	108.591	12.842092	49.711334	27.782566	0.002004188	0.01119283	0.16878888	82.694664	3.4318466	-4.5786753	6.47E-04	0.005406148	141.57434	5.8753657	-4.5720286	0.044995748	0.1653976	58.879665	2.4435189	-4.5841274	205.263	159.466	209.128	119.675	94.518	111.58	20.893	51.914	76.327
813	MKRN1	201285_at	4806.4663	485.1688	3998.0173	499.0172	2365.312	550.3436	0.001281437	0.07757296	0.39527974	808.449	2.071714	-4.586755	4.46E-04	0.004264397	2441.1543	6.255649	-4.5714808	0.004243918	0.029151423	1632.7053	4.183935	-4.5758357	4763.934	4343.964	5311.501	4223.692	3426.027	4344.333	1984.828	2114.757	2996.351
816	ARHGDIB	201288_at	25419.635	593.1455	22610.115	2504.4006	13545.378	2697.2026	4.51E-04	0.13067849	0.49864233	2809.522	1.7148556	-4.5895185	1.82E-04	0.002354486	11874.258	7.247723	-4.570372	9.17E-04	0.009666034	9064.736	5.5328674	-4.5725975	25967.654	25501.402	24789.848	20822.873	25472.578	21534.887	10708.004	16076.218	13851.908
819	TOP2A	201291_s_at	108.23032	76.57776	88.086334	57.531765	3376.8398	714.9965	2.47E-05	0.9511939	0.99377394	20.144	0.06346556	-4.599237	1.94E-05	6.25E-04	-3268.6094	-10.29806	-4.5685663	1.86E-05	8.07E-04	-3288.7534	-10.361526	-4.568543	171.982	23.289	129.42	94.088	27.789	142.382	2849.613	4190.675	3090.231
820	TOP2A	201292_at	131.96767	82.83562	124.042	70.95778	3870.491	1060.9595	1.32E-04	0.98699373	0.99881285	7.925667	0.016900828	-4.5992546	1.00E-04	0.001632231	-3738.5234	-7.9720917	-4.569776	9.89E-05	0.002151197	-3746.449	-7.9889927	-4.5697637	214.385	48.72	132.798	111.216	60.372	200.538	3654.31	5022.892	2934.271
821	LOC101060363///PPIA	201293_x_at	40371.34	1925.9933	33301.37	1012.91296	37835.855	4731.4946	0.047378674	0.017892843	0.20820168	7069.9688	3.0891974	-4.5803185	0.30501175	0.5095038	2535.484	1.1078706	-4.5943384	0.088576086	0.2720525	-4534.485	-1.9813267	-4.587436	41637.906	41321.19	38154.926	33603.586	34128.78	32171.75	33179.406	37689.18	42638.984
822	WSB1	201294_s_at	446.9873	35.40395	308.29	56.886204	343.05167	42.747185	0.021297334	0.008771922	0.15390924	138.69733	3.614831	-4.577894	0.030648332	0.09495911	103.93567	2.708847	-4.5824447	0.39545855	0.717473	-34.761665	-0.90598387	-4.595795	481.559	410.806	448.597	246.789	319.059	359.022	297.282	349.931	381.942
823	WSB1	201295_s_at	102.36533	19.73454	104.85566	47.87138	277.13635	107.7046	0.024389869	0.96508116	0.9958905	-2.4903333	-0.045390103	-4.5992465	0.015657995	0.056945827	-174.771	-3.1854668	-4.579832	0.016672082	0.079944916	-172.28067	-3.1400766	-4.5800586	119.662	106.565	80.869	72.443	82.284	159.84	178.933	260.152	392.324
825	MOB1A	201297_s_at	656.904	105.72045	1397.3492	269.07095	1829.4062	228.83647	5.74E-04	0.002735329	0.09305547	-740.4453	-4.5482216	-4.5747676	1.89E-04	0.00241674	-1172.5023	-7.2021527	-4.570415	0.033167355	0.13230723	-432.057	-2.6539311	-4.5827794	550.316	658.661	761.735	1120.415	1413.834	1657.799	1609.085	2065.9	1813.234
826	MOB1A	201298_s_at	1472.7887	394.29327	2379.6565	223.27174	5369.0977	579.098	1.72E-05	0.026776928	0.24606869	-906.868	-2.8032136	-4.581886	6.91E-06	3.45E-04	-3896.309	-12.043855	-4.5680513	3.91E-05	0.00122281	-2989.441	-9.240641	-4.569015	1021.021	1649.717	1747.628	2239.062	2637.104	2262.804	5316.973	5972.496	4817.824
828	PRNP	201300_s_at	3167.9648	1696.2493	5706.0034	529.3363	5627.9727	923.567	0.039072584	0.023885114	0.2338208	-2538.038	-2.8835995	-4.5814266	0.027094636	0.086653695	-2460.0076	-2.7949452	-4.581934	0.9318731	0.99131125	78.030334	0.0886544	-4.5992193	5071.196	1815.668	2617.031	5118.579	6145.991	5853.439	4561.925	6135.841	6186.152
831	EIF4A3	201303_at	2139.122	747.2942	1845.536	283.7723	6183.529	809.9637	9.55E-05	0.5760194	0.8825719	293.586	0.58678895	-4.597709	9.19E-05	0.00156626	-4044.407	-8.083537	-4.5696964	5.89E-05	0.001572562	-4337.993	-8.670326	-4.5693207	2999.196	1769.526	1648.644	1914.089	2088.752	1533.767	6853.11	6414.236	5283.241
834	ANP32B	201306_s_at	19685.15	3095.9548	14155.012	1253.6237	15305.435	693.0729	0.018132724	0.007958993	0.14903782	5530.139	3.6889017	-4.5775957	0.022637669	0.07546907	4379.7153	2.921507	-4.581215	0.46827078	0.78172594	-1150.4237	-0.7673948	-4.5966964	16508.285	19853.87	22693.295	12808.023	15287.624	14369.386	15009.542	14809.42	16097.342
838	NREP	201310_s_at	924.5727	182.65439	308.80264	32.21178	358.67334	117.333595	7.32E-04	4.27E-04	0.045007035	615.77	6.2998767	-4.571422	7.05E-04	0.005742072	565.89935	5.789655	-4.5721636	0.6257974	0.8872896	-49.870667	-0.5102214	-4.598073	715.746	1003.37	1054.602	275.228	311.728	339.452	299.86	493.782	282.378
839	SH3BGRL	201311_s_at	2671.6094	293.87674	2244.068	134.70465	906.8807	300.59198	1.12E-04	0.06457171	0.36398974	427.54132	2.1966643	-4.585839	4.42E-05	0.001015057	1764.7286	9.0669985	-4.569103	2.53E-04	0.003943796	1337.1874	6.870334	-4.5707474	2558.437	2451.144	3005.247	2196.373	2139.7	2396.131	627.649	867.953	1225.04
840	SH3BGRL	201312_s_at	6359.9927	786.65497	7452.225	1115.4175	2902.7078	801.1327	8.50E-04	0.1609784	0.5468113	-1092.232	-1.5700692	-4.59068	0.001685597	0.010858235	3457.2854	4.9698024	-4.573726	3.41E-04	0.004848206	4549.517	6.539871	-4.5711207	6905.658	5458.262	6716.059	6195.14	8323.583	7837.952	2006.065	3153.957	3548.101
841	ENO2	201313_at	1239.8047	174.05876	749.25366	196.85603	1254.4487	104.43697	0.007979914	0.005937306	0.12967479	490.551	3.9159918	-4.57674	0.9102662	0.958304	-14.644	-0.11690076	-4.5991917	0.005121417	0.03331014	-505.195	-4.0328927	-4.576332	1430.529	1089.537	1199.348	582.109	699.412	966.24	1361.38	1152.699	1249.267
843	IFITM2	201315_x_at	15886.672	4886.6855	12633.452	3002.41	4705.278	861.2445	0.008715977	0.24304646	0.652583	3253.22	1.2764587	-4.5930347	0.003313308	0.017906973	11181.394	4.3872185	-4.5752187	0.017364219	0.08220244	7928.174	3.11076	-4.580208	21503.754	12613.385	13542.877	14238.903	14491.809	9169.644	3764.855	5455.571	4895.408
845	PSMA2	201317_s_at	3364.6184	741.32806	4111.1084	290.71277	10946.208	1602.6338	5.27E-05	0.37461677	0.7694336	-746.4897	-0.9490581	-4.595497	2.98E-05	7.94E-04	-7581.59	-9.638941	-4.5688305	5.80E-05	0.001559955	-6835.1	-8.689882	-4.569309	4047.349	2576.066	3470.441	3958.736	4446.333	3928.256	11300.999	12341.718	9195.909
846	MYL12B///MYL12A	201318_s_at	13296.276	768.4653	17693.768	1655.3866	11874.651	1536.9633	0.002248206	0.004193817	0.11059269	-4397.492	-4.193573	-4.575805	0.21786179	0.40500405	1421.6244	1.3557012	-4.592405	9.02E-04	0.009535601	5819.116	5.549274	-4.5725684	14124.991	12607.215	13156.621	19486.16	16222.418	17372.725	11111.109	13643.869	10868.976
850	ATP5B	201322_at	7528.7407	1397.0985	6508.3613	715.9721	12926.241	1292.9595	4.03E-04	0.29168162	0.6997923	1020.37964	1.1415459	-4.5940833	5.50E-04	0.004870869	-5397.4995	-6.038432	-4.5717835	1.93E-04	0.003300839	-6417.879	-7.179978	-4.570436	8896.491	6104.036	7585.696	7071.609	5702.638	6750.837	14332.541	11788.943	12657.237
851	MIR6733///EBNA1BP2	201323_at	381.75333	96.30622	352.03	63.830215	1723.9103	287.42896	3.26E-05	0.8345749	0.9713168	29.723333	0.21687427	-4.5990357	2.69E-05	7.50E-04	-1342.157	-9.792957	-4.568764	2.33E-05	9.12E-04	-1371.8804	-10.009831	-4.568676	477.846	285.235	382.179	380.758	396.448	278.884	1847.941	1928.499	1395.291
852	EMP1	201324_at	59.166	21.0708	53.10367	58.213715	666.77435	357.54532	0.009924194	0.9708926	0.9968482	6.062333	0.037831414	-4.5992494	0.006963336	0.031107767	-607.60834	-3.791722	-4.5771976	0.00663186	0.040420607	-613.67065	-3.8295534	-4.5770555	83.424	45.412	48.662	17.554	120.285	21.472	1078.648	485.51	436.165
853	EMP1	201325_s_at	94.443	72.360115	17.933	6.3125486	418.92032	47.36531	6.39E-05	0.106841706	0.45582113	76.51	1.8532503	-4.5884247	1.10E-04	0.001736776	-324.47733	-7.8595963	-4.569859	2.83E-05	0.001031629	-400.98734	-9.712847	-4.568798	163.914	99.911	19.504	16.99	24.664	12.145	410.615	376.257	469.889
854	CCT6A	201326_at	869.31	213.5453	822.43896	146.56906	3429.947	513.38135	2.67E-05	0.8584496	0.9755323	46.871	0.18512723	-4.5990953	2.18E-05	6.63E-04	-2560.637	-10.113793	-4.5686355	1.94E-05	8.19E-04	-2607.508	-10.298921	-4.568566	834.547	1098.104	675.279	896.85	916.876	653.591	3984.132	2970.592	3335.117
855	CCT6A	201327_s_at	1313.8326	197.31136	1765.6807	265.2532	5901.814	421.60495	4.83E-07	0.09763703	0.43652606	-451.848	-1.9148592	-4.587946	2.76E-07	7.50E-05	-4587.9814	-19.443129	-4.5671487	5.58E-07	1.26E-04	-4136.134	-17.52827	-4.5672812	1504.363	1110.376	1326.759	1501.292	2031.79	1763.96	5879.674	6334.053	5491.716
858	RARS	201330_at	769.559	184.31087	913.2243	249.94464	3902.681	629.9116	3.23E-05	0.6563106	0.9172715	-143.66533	-0.46489546	-4.5982676	2.14E-05	6.56E-04	-3133.122	-10.138661	-4.568626	2.91E-05	0.001045291	-2989.4568	-9.673766	-4.568815	596.647	748.56	963.47	706.776	1191.11	841.787	4496.043	3241.679	3970.321
859	STAT6	201331_s_at	5752.0103	686.3495	4146.0815	720.2228	3282.196	685.1357	0.00689955	0.01959919	0.21618769	1605.9287	3.0239642	-4.58066	0.002426048	0.01420006	2469.8145	4.650661	-4.5744967	0.14841822	0.39198804	863.8857	1.626697	-4.5902243	6422.284	5783.105	5050.642	4902.177	3468.099	4067.969	3871.603	2530.48	3444.505
860	STAT6	201332_s_at	1142.791	154.20396	791.5817	132.88911	659.731	135.07054	0.007882385	0.014601081	0.19075418	351.20932	3.2362523	-4.579583	0.003068863	0.016955983	483.06	4.451203	-4.5750356	0.2642921	0.57331103	131.85066	1.2149507	-4.593517	1058.494	1049.111	1320.768	803.278	653.231	918.236	797.234	527.232	654.727
862	ARHGEF12	201334_s_at	288.32498	194.50525	494.42636	155.38988	723.0786	93.79717	0.02337264	0.124743834	0.48760718	-206.10133	-1.746897	-4.5892634	0.008000394	0.03446217	-434.75366	-3.6849344	-4.5776114	0.09437853	0.28492308	-228.65233	-1.9380373	-4.5877676	510.72	149.968	204.287	662.504	355.996	464.779	789.989	615.866	763.381
864	VAMP3	201336_at	2322.2908	671.78076	1995.7758	59.847485	1133.7953	231.91975	0.017687269	0.33317024	0.738269	326.515	1.0404862	-4.59484	0.007003168	0.031229055	1188.4954	3.7873087	-4.5772142	0.029024113	0.12019035	861.98035	2.7468224	-4.582217	2986.273	1642.974	2337.625	2053.948	1934.383	1998.996	921.855	1097.999	1381.532
869	ENC1	201341_at	1125.6884	471.11523	441.36536	227.14517	193.66066	77.72691	0.0133773	0.02210769	0.22664635	684.323	2.938286	-4.5811224	0.005325322	0.025420768	932.02765	4.0018587	-4.5764384	0.32329756	0.6442265	247.70467	1.0635725	-4.59467	1661.11	774.657	941.298	696.291	367.331	260.474	119.96	274.869	186.153
870	SNRPC	201342_at	1910.39	118.77072	1615.4678	35.997356	3278.9912	556.7547	6.90E-04	0.27921402	0.6889299	294.92233	1.1742117	-4.5938325	0.001001806	0.007401605	-1368.6013	-5.4489865	-4.5727496	3.16E-04	0.004586708	-1663.5237	-6.623198	-4.571022	1970.98	1986.646	1773.544	1643.303	1574.816	1628.284	3349.688	3797.021	2690.265
871	UBE2D2	201343_at	3195.654	133.8059	3463.2874	210.50128	3961.3289	373.4641	0.01743444	0.21905914	0.62612814	-267.63333	-1.3517566	-4.5924363	0.006318579	0.028814122	-765.675	-3.8672545	-4.576916	0.040522296	0.15312164	-498.04166	-2.515498	-4.5836544	3182.331	3069.008	3335.623	3420.576	3277.417	3691.869	4381.693	3834.49	3667.804
874	ADIPOR2	201346_at	1306.9637	203.26855	1094.5674	41.07042	1642.7357	97.503136	0.003246448	0.07624726	0.3925352	212.39633	2.0834541	-4.5866675	0.013497349	0.050925944	-335.772	-3.29368	-4.5793085	0.001080984	0.010941937	-548.16833	-5.3771343	-4.5728836	1535.279	1239.946	1145.666	1054.321	1092.966	1136.415	1564.726	1611.436	1752.045
875	GRHPR	201347_x_at	1468.9408	350.83496	935.44635	106.73953	1510.933	119.988106	0.021137623	0.016842647	0.20188525	533.4943	3.1327329	-4.580096	0.81240094	0.91289616	-41.992332	-0.24658325	-4.598972	0.012014749	0.06262565	-575.4867	-3.3793163	-4.578912	1084.108	1551.753	1770.961	887.835	860.798	1057.706	1398.599	1637.335	1496.865
877	SLC9A3R1	201349_at	3131.991	1061.939	4108.008	462.32864	2322.6956	203.4995	0.031123856	0.10157525	0.4447347	-976.01666	-1.8878354	-4.5881553	0.16206644	0.32878578	809.29535	1.5653589	-4.5907183	0.010876335	0.05807749	1785.312	3.4531941	-4.578581	4278.587	2182.259	2935.127	4395.515	3574.7	4353.808	2553.135	2167.66	2247.292
878	FLOT2	201350_at	4548.4507	371.6455	3750.7988	906.6926	2109.5522	254.58167	0.002745022	0.11687048	0.47382045	797.6517	1.7917316	-4.588908	9.71E-04	0.007236088	2438.898	5.4783945	-4.5726957	0.007982325	0.04628419	1641.2463	3.6866632	-4.577605	4811.136	4123.224	4710.991	4327.869	2705.736	4218.791	2144.251	1839.401	2345.005
879	YME1L1	201351_s_at	4535.985	655.4618	4575.4746	665.135	6588.223	235.06285	0.002868889	0.92834955	0.98963946	-39.489334	-0.09325448	-4.599215	0.001937169	0.012060924	-2052.2383	-4.8463826	-4.574012	0.002154944	0.017604107	-2012.749	-4.753128	-4.574238	4406.602	3954.863	5246.49	4243.388	4141.773	5341.262	6521.607	6393.658	6849.405
880	YME1L1	201352_at	5027.268	677.57404	5174.02	895.5266	3365.7117	465.3508	0.021375258	0.79165155	0.9569661	-146.75233	-0.27460858	-4.5989046	0.017402694	0.06162152	1661.556	3.109167	-4.580216	0.011942507	0.062321987	1808.3083	3.3837757	-4.5788913	4765.745	4519.428	5796.63	4225.755	6005.312	5290.993	2897.251	3371.995	3827.889
881	BAZ2A	201353_s_at	1402.7184	244.55298	885.17065	85.4688	649.22504	188.48798	0.003185371	0.008342231	0.15033454	517.54767	3.653006	-4.5777392	0.001150934	0.008209429	753.49335	5.3183813	-4.5729966	0.14037253	0.37635916	235.94566	1.6653751	-4.589914	1617.102	1454.699	1136.354	786.678	929.003	939.831	491.443	598.284	857.948
882	BAZ2A	201354_s_at	708.8499	56.463654	663.09064	110.50289	374.65298	104.23057	0.005259833	0.55073285	0.8715246	45.759335	0.62714064	-4.597501	0.002634225	0.01512067	334.197	4.5802355	-4.5746818	0.005663907	0.03589495	288.43765	3.953095	-4.576608	766.711	653.896	705.943	576.407	625.344	787.521	307.258	321.994	494.707
883	BAZ2A	201355_s_at	769.32635	119.21565	440.5703	202.63959	319.8137	138.0045	0.019104922	0.030143047	0.25993714	328.756	2.7204304	-4.582375	0.007645586	0.033386372	449.51266	3.7196822	-4.5774746	0.3513958	0.67309827	120.75667	0.999252	-4.59514	858.552	815.496	633.931	434.483	241.043	646.185	301.614	191.812	466.015
884	SF3A1	201356_at	7781.32	490.6416	5985.9585	1445.1047	4115.0503	188.6383	0.003239393	0.033061463	0.2723179	1795.362	2.6561506	-4.5827656	0.001028508	0.007551314	3666.2698	5.4240675	-4.5727954	0.028161144	0.117578186	1870.9077	2.7679167	-4.5820923	8011.341	7217.927	8114.692	7245.361	4408.229	6304.284	4116.855	3925.516	4302.78
886	COPB1	201358_s_at	3718.0713	446.83008	4522.176	1174.7107	7620.8574	1330.7571	0.004444481	0.35129172	0.7512712	-804.1047	-0.99948263	-4.5951385	0.001926889	0.012017034	-3902.786	-4.8510685	-4.574001	0.006446772	0.039560158	-3098.6814	-3.851586	-4.576974	3704.264	3278.305	4171.645	3387.163	5732.92	4446.445	6498.915	7272.516	9091.141
887	COPB1	201359_at	2473.8015	220.76186	2520.861	165.77817	5069.709	775.1281	2.74E-04	0.9002537	0.9851374	-47.059666	-0.13002467	-4.5991764	1.94E-04	0.002448537	-2595.9077	-7.172427	-4.570443	2.17E-04	0.0035656	-2548.848	-7.0424023	-4.57057	2418.198	2286.157	2717.049	2595.176	2330.928	2636.479	4519.462	4733.486	5956.179
888	CST3	201360_at	1640.8633	956.35913	197.12767	77.58331	105.63333	34.81116	0.014478834	0.011381648	0.17021292	1443.7357	3.419419	-4.5787306	0.008529423	0.036160793	1535.23	3.636119	-4.5778074	0.8347055	0.968299	91.49433	0.21669996	-4.599036	2563.296	653.851	1705.443	143.635	161.64	286.108	66.244	132.269	118.387
891	IVNS1ABP	201363_s_at	986.9114	58.49155	1210.1947	363.90234	1609.1649	123.48821	0.023708537	0.23480834	0.64462066	-223.28334	-1.3015585	-4.592836	0.008629808	0.036482263	-622.25366	-3.6272278	-4.5778437	0.05344693	0.18787788	-398.97034	-2.3256693	-4.5849276	981.052	931.57	1048.112	796.256	1479.742	1354.586	1592.388	1740.184	1494.923
894	ANXA7	201366_at	2171.1614	163.35568	3053.7979	455.95758	3505.9778	790.4592	0.036618255	0.067644686	0.37243497	-882.63666	-2.1649885	-4.586068	0.013862793	0.052015964	-1334.8163	-3.2741241	-4.5794015	0.30450213	0.6238136	-452.17966	-1.1091356	-4.594329	2359	2092.16	2062.324	2771.476	3579.82	2810.098	2897.46	4399.393	3221.08
895	ZFP36L2	201367_s_at	4875.981	1195.8763	4831.1313	2624.9636	628.47833	208.36284	0.019373875	0.97284865	0.99718004	44.85	0.035287887	-4.5992503	0.012639309	0.048567295	4247.5024	3.3419263	-4.579083	0.013260903	0.067480855	4202.653	3.3066385	-4.5792475	6211.892	4510.724	3905.327	7030.727	1925.297	5537.369	434.143	602.803	848.489
896	ZFP36L2	201368_at	22257.076	4344.5894	23902.139	7709.246	5162.4834	1816.9393	0.00397569	0.6911566	0.93018275	-1645.062	-0.41439313	-4.598466	0.003654379	0.019216636	17094.592	4.3061485	-4.575458	0.002237335	0.018037198	18739.654	4.720542	-4.574319	27205.785	19069.865	20495.576	29435.342	15096.478	27174.592	3687.93	4607.267	7192.253
897	ZFP36L2	201369_s_at	6788.1934	1942.3339	4269.5864	2052.8447	644.94	255.2427	0.005338742	0.0837332	0.4091726	2518.6067	2.0196543	-4.5871453	0.001770002	0.011307615	6143.2534	4.9262347	-4.5738254	0.023120431	0.10157582	3624.6467	2.9065807	-4.581298	9018.991	5873.585	5472.004	6123.133	2063.186	4622.441	372.753	683.133	878.934
899	CUL3	201371_s_at	2846.7478	316.03717	3287.2478	727.6342	4619.621	507.01022	0.009275087	0.32314277	0.72880465	-440.5	-1.063939	-4.5946674	0.003763234	0.019609373	-1772.8733	-4.2820187	-4.575531	0.014970222	0.073801205	-1332.3733	-3.2180793	-4.5796714	2788.113	3187.996	2564.134	2535.819	3988.489	3337.435	4187.979	4492.917	5177.967
901	PLEC	201373_at	645.5783	225.94513	431.42166	271.93655	68.10533	28.17482	0.022235991	0.21447235	0.622115	214.15666	1.3669722	-4.5923147	0.007988856	0.03445075	577.473	3.6860378	-4.577607	0.053966016	0.18932986	363.31635	2.3190656	-4.5849733	489.341	904.649	542.745	458.733	146.86	688.672	100.376	55.544	48.396
903	PPP2CB	201375_s_at	1599.0763	132.3124	1850.9594	185.64223	3210.4846	293.46243	5.46E-05	0.16918615	0.55851483	-251.883	-1.5352385	-4.590961	2.64E-05	7.39E-04	-1611.4083	-9.821609	-4.5687523	7.85E-05	0.001889264	-1359.5254	-8.286369	-4.5695586	1668.977	1446.474	1681.778	1831.656	2045.499	1675.723	3544.463	2993.856	3093.135
904	HNRNPF	201376_s_at	2177.8772	185.44855	3148.7292	405.11438	6453.018	645.8464	1.41E-05	0.026413858	0.2445294	-970.852	-2.81279	-4.5818305	5.74E-06	3.14E-04	-4275.1406	-12.386103	-4.5679736	3.11E-05	0.001087939	-3304.2886	-9.573313	-4.568859	2188.246	1987.462	2357.924	2745.3	3555.508	3145.38	5795.759	6476.483	7086.812
905	UBAP2L	201377_at	1028.269	132.37007	671.01105	98.00999	1862.768	382.68167	9.90E-04	0.09354601	0.42934826	357.258	1.9440849	-4.587721	0.002758466	0.015656363	-834.499	-4.5410795	-4.5747867	3.59E-04	0.005017508	-1191.757	-6.485164	-4.571187	890.32	1040.24	1154.247	558.408	717.495	737.13	1959.177	1441.101	2188.026
906	UBAP2L	201378_s_at	2069.0596	267.81628	1408.3438	245.3552	2749.8938	346.3534	0.001709594	0.0206108	0.22112203	660.716	2.9880846	-4.5808516	0.018147068	0.06374072	-680.834	-3.0790682	-4.580371	5.35E-04	0.006587998	-1341.55	-6.0671525	-4.571742	2131.457	1775.553	2300.169	1418.562	1158.039	1648.43	2968.991	2350.59	2930.1
907	TPD52L2	201379_s_at	831.9687	163.8221	920.4143	237.8614	1503.319	288.48877	0.01497875	0.638562	0.91042787	-88.44566	-0.49112484	-4.598157	0.007564177	0.033127468	-671.35034	-3.7279027	-4.5774426	0.014590553	0.072249174	-582.90466	-3.2367778	-4.579581	1019.002	762.979	713.925	1174.021	884.939	702.283	1826.766	1410.605	1272.586
908	CRTAP	201380_at	551.84534	139.36427	753.7263	83.237114	535.335	38.999767	0.04111678	0.031513806	0.26569015	-201.881	-2.6894636	-4.582562	0.8322705	0.922615	16.510334	0.21995106	-4.5990295	0.023027938	0.10128929	218.39133	2.9094148	-4.581282	542.273	417.514	695.749	784.19	817.44	659.549	530.344	576.59	499.071
909	CACYBP	201381_x_at	3152.9768	292.58618	2684.362	145.01509	9141.852	239.0064	6.37E-09	0.03459263	0.27767563	468.61465	2.6247575	-4.58296	6.63E-09	1.21E-05	-5988.8755	-33.54429	-4.56676	3.95E-09	1.32E-05	-6457.49	-36.16905	-4.566732	3414.288	2836.865	3207.777	2812.007	2526.681	2714.398	9338.42	8875.804	9211.332
912	NBR1	201384_s_at	1633.473	220.03868	2462.211	140.53745	1776.5013	505.94452	0.028279223	0.013276227	0.1821639	-828.738	-3.3057911	-4.5792513	0.58639497	0.7650041	-143.02834	-0.57053226	-4.59779	0.02950891	0.12158042	685.70966	2.7352588	-4.582286	1828.238	1394.786	1677.395	2301.669	2521.977	2562.987	1364.093	1624.349	2341.062
913	DHX15	201385_at	4578.787	270.3443	4301.3594	500.908	10226.044	561.63824	1.09E-06	0.45650715	0.8200876	277.428	0.78870213	-4.5965643	1.01E-06	1.34E-04	-5647.257	-16.054628	-4.567416	7.30E-07	1.36E-04	-5924.6846	-16.84333	-4.56734	4269.958	4772.628	4693.776	3761.023	4392.82	4750.235	9797.666	10861.904	10018.562
914	DHX15	201386_s_at	2930.3262	193.06963	2546.3018	469.25323	6432.239	108.04518	1.20E-06	0.13735762	0.5106638	384.02466	1.6804082	-4.5897937	1.38E-06	1.48E-04	-3501.9126	-15.3236065	-4.5674973	6.85E-07	1.32E-04	-3885.9373	-17.004015	-4.5673256	2734.254	3120.246	2936.479	2163.088	2406.157	3069.66	6538.031	6322.073	6436.613
916	PSMD3	201388_at	720.74805	304.4445	688.3743	74.30043	2419.953	554.8456	6.93E-04	0.9113928	0.9868848	32.373665	0.115425564	-4.5991936	5.39E-04	0.004812746	-1699.205	-6.0583715	-4.571755	4.82E-04	0.006153783	-1731.5786	-6.173797	-4.571592	1069.327	507.013	585.904	717.914	603.847	743.362	2206.132	2003.83	3049.897
917	ITGA5	201389_at	1129.6777	116.10514	923.491	53.677418	385.848	92.03523	4.70E-05	0.023266025	0.23144501	206.18666	2.9021437	-4.5813227	1.74E-05	5.87E-04	743.82965	10.469642	-4.568505	1.39E-04	0.00269462	537.643	7.567498	-4.570091	1180.133	1212.019	996.881	898.702	886.688	985.083	296.013	479.936	381.595
918	CSNK2B	201390_s_at	4205.084	1042.514	3249.0266	251.93692	7690.156	231.61745	9.55E-05	0.08852244	0.41897738	956.0573	1.9817399	-4.587433	1.86E-04	0.002386221	-3485.0718	-7.2239447	-4.5703945	4.01E-05	0.001238511	-4441.129	-9.205685	-4.5690327	5290.102	3211.036	4114.114	3517.267	3017.4	3212.413	7884.112	7752.653	7433.702
919	TRAP1	201391_at	1741.4736	528.6612	1294.161	154.71155	2822.9568	501.54883	0.006338143	0.21512182	0.6225402	447.31265	1.3648005	-4.5923324	0.013386504	0.05062652	-1081.483	-3.2997243	-4.57928	0.00238725	0.018883599	-1528.7957	-4.6645246	-4.574461	1145.334	2153.323	1925.764	1277.852	1456.381	1148.25	2340.093	3341.306	2787.471
922	RBM5	201394_s_at	2174.3113	67.09433	1320.6694	349.9625	1232.7026	400.55527	0.009866254	0.008767361	0.15390924	853.64166	3.6152253	-4.577893	0.005420813	0.02575522	941.60834	3.9877696	-4.576487	0.7206594	0.9318972	87.96667	0.3725443	-4.5986147	2251.391	2129.015	2142.527	1133.167	1104.411	1724.43	951.222	1055.605	1691.281
923	RBM5	201395_at	3227.8	434.91864	1765.9647	214.06331	1707.0205	309.17838	8.66E-04	7.16E-04	0.055759765	1461.8357	5.774499	-4.572188	5.67E-04	0.004971758	1520.78	6.007339	-4.5718293	0.82263684	0.96625775	58.944332	0.23284012	-4.5990024	2728.442	3523.687	3431.272	1758.847	1555.549	1983.498	1521.045	1536.093	2063.923
924	SGTA	201396_s_at	187.57367	32.76291	164.58867	136.52295	536.175	18.10111	0.001155147	0.7310363	0.9439087	22.985	0.35800126	-4.598663	0.001022494	0.007522033	-348.60132	-5.429616	-4.5727854	7.06E-04	0.008037263	-371.58633	-5.787617	-4.572167	223.376	159.087	180.258	53.249	316.908	123.609	519.001	555.079	534.445
925	PHGDH	201397_at	280.68033	83.250496	190.22467	37.5849	821.299	111.17389	5.80E-05	0.20842098	0.6164038	90.455666	1.3874931	-4.5921507	7.82E-05	0.00140964	-540.61865	-8.292512	-4.5695543	2.90E-05	0.001045291	-631.07434	-9.680005	-4.5688124	187.681	348.251	306.109	193.999	225.78	150.895	693.129	891.627	879.141
926	TRAM1	201398_s_at	6708.321	889.63434	8960.764	49.211388	6732.9517	1156.8477	0.015357448	0.010090485	0.1610057	-2252.443	-3.5092425	-4.578337	0.97047466	0.986726	-24.631332	-0.038374923	-4.5992494	0.010621624	0.057089984	2227.8118	3.4708676	-4.5785036	6717.862	5813.954	7593.146	9016.248	8943.647	8922.396	5537.904	6813.57	7847.382
928	PSMB3	201400_at	3786.1165	548.5113	4621.936	595.8483	10640.534	590.51483	2.35E-06	0.10030714	0.44216615	-835.81964	-1.8964237	-4.5880885	1.25E-06	1.41E-04	-6854.4175	-15.552254	-4.567471	2.99E-06	2.80E-04	-6018.5977	-13.65583	-4.567732	4283.251	3197.685	3877.413	5291.207	4149.125	4425.476	10941.965	11019.499	9960.137
929	GRK2	201401_s_at	2211.3884	261.79236	1803.577	357.31552	1537.0377	138.63185	0.037093386	0.08701952	0.41532558	407.81134	1.9934151	-4.587344	0.013449527	0.0507959	674.35065	3.296281	-4.579296	0.2343859	0.5319638	266.53934	1.302866	-4.5928254	2497.968	2151.401	1984.796	1684.957	1520.657	2205.117	1596.708	1378.562	1635.843
934	RPL36A-HNRNPH2///RPL36A	201406_at	43690.094	1785.9554	45377.47	316.40018	30641	4079.7144	2.72E-04	0.4186378	0.7981951	-1687.375	-0.8600139	-4.5961046	3.08E-04	0.003350425	13049.091	6.6508036	-4.57099	1.46E-04	0.002784627	14736.466	7.5108175	-4.5701385	45469.324	43703.465	41897.49	45012.42	45547.16	45572.824	26241.984	31380.87	34300.152
935	PPP1CB	201407_s_at	749.96967	198.05386	1403.4279	717.17505	2185.1587	725.25995	0.046438083	0.19627896	0.6001972	-653.4583	-1.4303213	-4.5918064	0.01664128	0.059655346	-1435.189	-3.1414113	-4.580052	0.13139333	0.36003906	-781.73065	-1.7110901	-4.5895486	975.255	603.265	671.389	944.204	2229.844	1036.236	1708.665	3019.826	1826.985
938	PLEKHB2	201410_at	1838.7897	215.3226	2579.5874	224.3666	3486.4023	451.28674	8.43E-04	0.01839644	0.21065153	-740.79767	-3.0692782	-4.5804214	2.63E-04	0.003031621	-1647.6127	-6.8264008	-4.5707946	0.00728235	0.043342043	-906.815	-3.7571225	-4.5773296	2008.912	1596.701	1910.756	2380.715	2822.821	2535.226	3254.675	3198.055	4006.477
939	PLEKHB2	201411_s_at	579.4997	123.67338	760.416	312.4032	1266.6523	189.49855	0.012781086	0.32369822	0.7295361	-180.91634	-1.0626248	-4.594677	0.005101223	0.024630671	-687.15265	-4.0360394	-4.5763216	0.021040259	0.09463869	-506.23633	-2.9734147	-4.5809307	721.11	492.726	524.663	427.984	805.337	1047.927	1110.044	1477.301	1212.612
941	HSD17B4	201413_at	993.344	204.933	981.48096	104.30128	1323.7579	95.25879	0.028946158	0.91757524	0.9878824	11.863	0.10733515	-4.599202	0.0205684	0.07032771	-330.414	-2.9895504	-4.5808434	0.017702416	0.08323477	-342.277	-3.0968857	-4.580279	1017.584	777.369	1185.079	899.201	946.455	1098.787	1260.474	1277.486	1433.314
942	NAP1L4	201414_s_at	1516.7018	320.9796	1196.7793	221.72934	2315.3914	427.2872	0.008618279	0.2500025	0.6595792	319.92233	1.2558305	-4.593197	0.01678526	0.060032807	-798.68964	-3.1351948	-4.5800834	0.00329818	0.024088277	-1118.612	-4.3910255	-4.575207	1527.612	1832.087	1190.406	1001.108	1151.617	1437.613	1998.515	2146.314	2801.345
943	GSS	201415_at	1059.168	181.11023	711.00604	119.76165	1210.8224	77.18365	0.005070694	0.011736244	0.17239204	348.162	3.3966699	-4.578833	0.18311319	0.3593721	-151.65433	-1.4795403	-4.59141	0.001872758	0.01607186	-499.81635	-4.87621	-4.573941	1138.541	851.923	1187.04	846.755	620.284	665.979	1256.516	1254.243	1121.708
944	SOX4	201416_at	522.2647	21.261538	213.80135	31.636305	152.33867	38.14693	8.97E-06	1.41E-05	0.010815463	308.46335	10.812034	-4.5683904	4.23E-06	2.63E-04	369.926	12.966379	-4.567855	0.06870995	0.22588725	61.462666	2.154345	-4.5861454	539.723	528.484	498.587	179.307	241.463	220.634	108.701	168.961	179.354
945	SOX4	201417_at	1625.1527	374.6637	175.38402	153.73405	30.614334	30.539433	8.64E-05	9.13E-05	0.0248686	1449.7687	8.091437	-4.5696907	4.98E-05	0.001082821	1594.5383	8.899425	-4.5691915	0.4460373	0.7636611	144.76967	0.8079873	-4.596442	1386.005	1432.51	2056.943	349.143	57.04	119.969	11.039	15	65.804
946	SOX4	201418_s_at	360.47665	168.89008	26.597334	5.5282035	23.84867	13.855227	0.00464472	0.003331163	0.1017575	333.87933	4.3827505	-4.5752316	0.003189951	0.017447636	336.628	4.418832	-4.5751276	0.97223866	0.9976451	2.7486668	0.03608106	-4.59925	246.966	279.899	554.565	20.631	31.546	27.615	14.156	39.718	17.672
948	WDR77	201420_s_at	1064.1543	147.71916	761.0967	240.20944	2289.007	422.78104	6.03E-04	0.21849021	0.6254799	303.05768	1.3536285	-4.5924215	9.79E-04	0.00727876	-1224.8527	-5.470891	-4.572709	2.63E-04	0.004054572	-1527.9103	-6.8245196	-4.5707965	917.519	1062.01	1212.934	879.538	484.668	919.084	2753.82	1927.351	2185.85
949	WDR77	201421_s_at	1043.2954	135.80124	688.0334	210.76009	1410.817	95.56991	0.001696541	0.020670578	0.22156441	355.262	2.9860232	-4.5808625	0.01789608	0.06302874	-367.52167	-3.0890675	-4.580319	5.31E-04	0.006565407	-722.7837	-6.0750904	-4.5717306	1185.044	914.348	1030.494	444.923	819.224	799.953	1495.228	1430.172	1307.051
953	ALDH2	201425_at	520.1177	35.433838	302.07236	28.372143	288.19168	58.31896	6.19E-04	5.54E-04	0.051570695	218.04533	6.0311794	-4.571794	3.83E-04	0.003872365	231.926	6.4151216	-4.571274	0.71257055	0.92757386	13.880667	0.38394213	-4.5985756	550.104	481.017	529.232	269.711	322.673	313.833	235.665	350.949	277.961
954	VIM	201426_s_at	28073.281	2740.496	23856.734	3756.6418	12278.622	1712.9882	4.76E-04	0.09462643	0.43160716	4216.544	1.9362466	-4.587781	1.81E-04	0.002346742	15794.658	7.252943	-4.5703673	0.001153013	0.011449458	11578.114	5.316696	-4.573	31227.734	26713.736	26278.371	24995.137	19662.568	26912.504	14241.593	11507.823	11086.451
957	RPL37A	201429_s_at	59148.66	9273.164	51867.27	1966.3071	37084.293	4368.227	0.005640339	0.15700312	0.5416474	7281.394	1.5875334	-4.5905395	0.002017691	0.012415129	22064.367	4.810606	-4.574097	0.01486781	0.07341002	14782.973	3.2230725	-4.579647	52209.992	69680.766	55555.223	52320.51	53567.375	49713.914	32058.768	39223.594	39970.52
960	CAT	201432_at	5284.0786	993.1761	4772.482	471.4035	2236.086	315.7275	0.001149494	0.3433135	0.7457273	511.59668	1.0173253	-4.5950093	5.38E-04	0.004810771	3047.9924	6.061024	-4.571751	0.001552471	0.013949081	2536.3958	5.043699	-4.5735626	5637.379	4162.556	6052.3	5066.92	4228.777	5021.748	2011.387	2099.806	2597.065
962	TTC1	201434_at	1335.5299	67.92999	1133.5353	206.35791	1512.9869	71.10144	0.022046754	0.087946266	0.4174029	201.99466	1.9861925	-4.587399	0.12510315	0.2714649	-177.457	-1.7449162	-4.589279	0.007532682	0.04440496	-379.45166	-3.7311087	-4.5774302	1280.409	1314.761	1411.42	1058.119	1366.993	975.494	1435.023	1574.254	1529.684
963	EIF4E	201435_s_at	1377.956	160.42857	2068.9	483.6989	4921.5317	867.7569	2.22E-04	0.16297726	0.5503231	-690.944	-1.5614382	-4.5907497	9.75E-05	0.001622185	-3543.576	-8.007994	-4.56975	3.72E-04	0.005130746	-2852.632	-6.446555	-4.5712347	1197.168	1433.363	1503.337	1795.967	2627.38	1783.353	4841.657	5826.465	4096.474
964	EIF4E	201436_at	111.01467	33.11107	141.03568	58.27786	400.22104	106.89515	0.002954482	0.6189723	0.90202993	-30.021	-0.5205165	-4.5980268	0.00160384	0.010450535	-289.20633	-5.0143785	-4.573627	0.002916973	0.021914667	-259.18533	-4.493862	-4.5749164	116.363	75.555	141.126	136.52	201.44	85.147	404.802	504.752	291.109
965	EIF4E	201437_s_at	359.312	76.864586	1033.8024	735.82025	2819.9114	1033.6714	0.008352775	0.26715	0.67762136	-674.49036	-1.2070007	-4.593579	0.003250132	0.017659763	-2460.5994	-4.4032435	-4.575172	0.015427062	0.07556853	-1786.109	-3.1962428	-4.5797787	374.941	275.834	427.161	698.031	1877.613	525.763	2403.036	3996.924	2059.774
966	COL6A3	201438_at	272.82132	124.69304	140.916	93.002235	1789.6006	702.4463	0.0022433	0.68955606	0.92923975	131.90533	0.4166861	-4.5984573	0.002062272	0.012610757	-1516.7793	-4.791473	-4.574144	0.001296204	0.012375031	-1648.6847	-5.208159	-4.573216	167.153	410.355	240.956	171.047	215.117	36.584	2600.635	1393.996	1374.171
968	DDX23	201440_at	943.5754	57.016796	1004.34766	138.4443	1528.5109	146.73337	8.12E-04	0.53665435	0.8637871	-60.772335	-0.65009135	-4.597378	4.45E-04	0.004263774	-584.93567	-6.25715	-4.571479	8.49E-04	0.009126198	-524.1633	-5.607059	-4.5724673	997.176	883.667	949.883	1059.403	846.845	1106.795	1477.22	1414.308	1694.005
977	TIA1	201449_at	920.544	123.67248	816.8213	117.33103	424.47665	141.84943	0.003687043	0.3288798	0.7346059	103.722664	1.0504512	-4.594767	0.001586917	0.010372917	496.06732	5.023921	-4.573606	0.005519651	0.035221763	392.34467	3.97347	-4.5765367	812.405	893.84	1055.387	859.437	684.138	906.889	313.573	375.542	584.315
981	RHEB	201453_x_at	1876.603	536.6775	2415.6882	63.174976	4119.7554	468.80585	5.05E-04	0.13110322	0.49963626	-539.0853	-1.7126158	-4.589536	2.02E-04	0.002528507	-2243.1526	-7.1262536	-4.5704875	0.001039918	0.010646118	-1704.0674	-5.413638	-4.572815	2491.113	1500.024	1638.672	2471.303	2346.999	2428.763	4181.398	4554.691	3623.178
982	NPEPPS	201454_s_at	796.468	36.677124	821.117	6.736919	1302.1254	174.06451	6.47E-04	0.766585	0.95079345	-24.649	-0.30879635	-4.5988126	4.13E-04	0.004051608	-505.65732	-6.3347454	-4.571377	5.57E-04	0.006791968	-481.00833	-6.025949	-4.5718017	755.942	806.08	827.382	813.523	826.375	823.453	1134.628	1482.087	1289.661
983	NPEPPS	201455_s_at	1270.687	168.50487	999.4483	44.867146	1498.5547	157.53183	0.006433043	0.036056966	0.28078002	271.23868	2.5960608	-4.58314	0.066078104	0.16858466	-227.86766	-2.1809514	-4.5859523	0.002096691	0.017291108	-499.10632	-4.7770123	-4.5741787	1160.844	1464.694	1186.523	1035.323	949.141	1013.881	1319.874	1617.411	1558.379
985	BUB3	201457_x_at	6281.4727	1020.9344	6212.879	384.87753	9441.431	518.18256	7.66E-04	0.9009023	0.9852419	68.594	0.12917385	-4.599178	6.00E-04	0.005172391	-3159.959	-5.9507256	-4.5719132	5.28E-04	0.006547944	-3228.553	-6.0798993	-4.571724	5620.189	5766.931	7457.298	5780.143	6341.579	6516.914	9299.587	10015.766	9008.942
987	RUVBL2	201459_at	665.72003	97.66586	692.2503	135.66277	1805.611	252.38072	9.42E-05	0.84872556	0.9747362	-26.530333	-0.1980299	-4.5990725	6.64E-05	0.001290978	-1139.891	-8.508469	-4.5694175	7.71E-05	0.001869368	-1113.3607	-8.310439	-4.569543	654.302	574.265	768.593	845.557	587.719	643.475	2092.804	1619.164	1704.865
989	MAPKAPK2	201461_s_at	592.8	314.9849	735.0534	77.96286	1464.4723	23.583918	0.001138792	0.35608783	0.7556143	-142.25333	-0.98890793	-4.5952144	5.39E-04	0.004812284	-871.67236	-6.0596375	-4.571753	0.001506731	0.013648162	-729.419	-5.0707297	-4.573504	948.626	349.646	480.128	667.338	820.284	717.538	1491.669	1449.666	1452.082
990	SCRN1	201462_at	622.5467	209.67032	271.952	49.101936	169.657	12.65046	0.00539946	0.008400953	0.15072338	350.59467	3.6476645	-4.5777607	0.002259598	0.013491482	452.88968	4.7119646	-4.5743403	0.3229904	0.6438714	102.295	1.0642998	-4.5946646	725.017	381.347	761.276	328.65	243.658	243.548	184.153	160.849	163.969
991	TALDO1	201463_s_at	2691.222	597.54877	1943.424	214.96335	4650.5146	246.63022	1.22E-04	0.04178205	0.2975416	747.798	2.4944289	-4.5837917	3.43E-04	0.003576392	-1959.2927	-6.53561	-4.571126	4.54E-05	0.001342359	-2707.0906	-9.030039	-4.569122	3298.457	2103.855	2671.354	1831.4	1807.61	2191.262	4465.231	4555.863	4930.45
992	JUN	201464_x_at	5019.5747	1205.5502	6613.1094	2397.2344	935.4243	290.76593	0.005426624	0.22159906	0.62847036	-1593.534	-1.3434514	-4.5925026	0.011023273	0.043745607	4084.1506	3.443201	-4.578625	0.002073676	0.017158452	5677.6846	4.7866526	-4.5741553	6347.503	4717.283	3993.939	5837.084	4700.019	9302.224	604.771	1151.21	1050.292
993	JUN	201465_s_at	853.2883	281.606	1432.5626	600.792	112.13867	96.927155	0.008994371	0.09098794	0.4239825	-579.27435	-1.9630038	-4.587576	0.040755004	0.1176352	741.14966	2.5115554	-4.58368	0.002984649	0.022302795	1320.424	4.4745593	-4.57497	1169.888	759.218	630.759	1665.266	750.227	1882.195	49.344	63.302	223.77
998	GSTO1	201470_at	2247.4688	543.4101	3004.568	377.66125	5353.436	667.35175	3.66E-04	0.110235035	0.46241856	-757.0993	-1.8318323	-4.5885925	1.45E-04	0.002055646	-3105.9678	-7.5150137	-4.5701346	7.85E-04	0.00861666	-2348.8684	-5.6831813	-4.572338	1927.952	1939.545	2874.909	2831.005	3437.81	2744.889	5458.654	5961.929	4639.726
1000	VBP1	201472_at	3314.527	566.6532	4067.509	228.48997	6508.7515	42.50787	1.92E-05	0.02717441	0.24774	-752.982	-2.792885	-4.581946	7.70E-06	3.73E-04	-3194.2244	-11.847696	-4.5680985	4.46E-05	0.001324208	-2441.2424	-9.054811	-4.569109	3092.261	2892.702	3958.618	3827.507	4092.605	4282.415	6477.581	6557.173	6491.5
1001	JUNB	201473_at	14439.833	3901.74	15901.647	7424.8945	5022.249	731.60565	0.04374787	0.7046914	0.93484783	-1461.8137	-0.39509845	-4.598536	0.03880254	0.11325653	9417.585	2.5453813	-4.5834618	0.02203938	0.09797336	10879.398	2.9404798	-4.5811105	16552.879	9937.32	16829.303	24177.967	9825.457	13701.519	5525.756	4183.037	5357.954
1003	MIR6758///MARS	201475_x_at	2263.1309	422.61014	1359.6813	350.26395	4565.194	1246.3429	0.00293186	0.1755925	0.56926155	903.44965	1.5091165	-4.5911717	0.006498575	0.029476982	-2302.0627	-3.8453505	-4.576997	0.001107393	0.011100328	-3205.5125	-5.354467	-4.572927	2750.927	2007.375	2031.091	1602.789	958.201	1518.054	4580.054	3311.487	5804.04
1004	RRM1	201476_s_at	809.8737	87.46879	901.124	261.35254	3744.584	405.3706	4.41E-06	0.6855235	0.92751586	-91.250336	-0.42247406	-4.5984354	3.10E-06	2.22E-04	-2934.7104	-13.587227	-4.5677433	3.82E-06	3.19E-04	-2843.46	-13.164753	-4.567817	910.556	766.467	752.598	746.818	753.672	1202.882	3823.299	4104.824	3305.629
1005	RRM1	201477_s_at	1289.9877	345.1166	1730.5343	173.7083	6935.0566	388.29312	1.28E-07	0.111140996	0.4633405	-440.54666	-1.8262221	-4.588637	7.81E-08	4.35E-05	-5645.069	-23.40081	-4.5669684	1.36E-07	6.45E-05	-5204.5225	-21.574589	-4.5670395	1503.878	891.849	1474.236	1670.978	1594.438	1926.187	6976.868	7300.752	6527.55
1006	MIR664B///SNORA56///DKC1	201478_s_at	1147.5187	102.46708	1232.564	120.44903	4372.1123	546.4478	6.24E-06	0.74431056	0.94716716	-85.045334	-0.3395204	-4.5987215	4.44E-06	2.70E-04	-3224.5933	-12.873314	-4.5678725	5.30E-06	3.83E-04	-3139.548	-12.533793	-4.5679417	1264.216	1106.076	1072.264	1097.652	1270.745	1329.295	5000.742	4010.644	4104.95
1007	MIR664B///SNORA56///DKC1	201479_at	2690.2283	34.776474	2391.6672	207.2899	6294.646	336.00983	1.77E-07	0.13214263	0.5014204	298.561	1.7071637	-4.5895796	1.86E-07	6.09E-05	-3604.4172	-20.60996	-4.567085	1.08E-07	6.27E-05	-3902.9783	-22.317125	-4.5670085	2651.928	2719.829	2698.928	2163.834	2569.13	2442.038	6582.48	6376.042	5925.415
1008	SUPT5H	201480_s_at	1717.5615	180.02306	1230.1337	124.26209	1330.955	57.95555	0.004505811	0.001950621	0.079227105	487.428	4.840292	-4.574026	0.006550885	0.029669385	386.60666	3.839109	-4.57702	0.35052517	0.67241323	-100.821335	-1.0011832	-4.595126	1925.251	1621.277	1606.157	1364.406	1119.188	1206.807	1266.269	1348.444	1378.152
1009	PYGB	201481_s_at	186.95265	55.794907	92.187325	15.162206	58.46034	15.270525	0.010656872	0.017970823	0.20834747	94.765335	3.086074	-4.5803347	0.004241442	0.021407036	128.49234	4.1844087	-4.5758343	0.3088757	0.6287847	33.727	1.0983344	-4.5944104	184.952	132.185	243.721	80.955	86.173	109.434	43.032	58.781	73.568
1011	SUPT4H1	201483_s_at	1297.5863	284.65076	1684.108	327.7418	2606.7917	537.9249	0.009668704	0.24495563	0.6547135	-386.52167	-1.270747	-4.5930796	0.003663015	0.019250698	-1309.2053	-4.3042054	-4.575464	0.019340422	0.08871195	-922.68365	-3.0334587	-4.5806093	1500.852	972.261	1419.646	1498.062	1491.728	2062.534	3139.401	2617.27	2063.704
1013	RCN2	201485_s_at	1290.0938	122.070694	985.063	71.84142	1416.1727	13.956369	8.19E-04	0.002220871	0.08503035	305.03067	4.726946	-4.5743027	0.09222382	0.21588649	-126.079	-1.9537991	-4.5876465	3.00E-04	0.004403519	-431.10968	-6.680745	-4.5709558	1367.026	1149.342	1353.913	904.395	1042.151	1008.643	1430.688	1402.852	1414.978
1014	RCN2	201486_at	1192.5293	87.52559	1533.5587	542.88794	2514.6648	541.436	0.015108973	0.34901994	0.74997216	-341.02933	-1.0045308	-4.5951023	0.006102545	0.02807826	-1322.1354	-3.8944616	-4.5768175	0.023671815	0.10327986	-981.106	-2.8899307	-4.581391	1257.307	1227.324	1092.957	1235.473	2160.185	1205.018	2247.842	3137.726	2158.426
1015	CTSC	201487_at	1553.8207	842.1977	2162.2876	361.5706	4337.547	473.75964	0.001191889	0.22228068	0.62911284	-608.467	-1.3412368	-4.59252	5.00E-04	0.004598984	-2783.726	-6.136135	-4.5716443	0.002054211	0.017048037	-2175.259	-4.7948985	-4.5741353	2498.366	881.117	1281.979	2573.055	1892.205	2021.603	4723.357	3808.768	4480.515
1017	PPIF	201489_at	604.2923	48.3177	164.62466	132.22598	4626.5376	897.08954	2.00E-05	0.30781418	0.71371156	439.66766	1.1009445	-4.594391	2.24E-05	6.72E-04	-4022.2456	-10.071856	-4.5686517	1.13E-05	6.20E-04	-4461.9136	-11.1728	-4.56828	606.732	651.344	554.801	317.044	96.159	80.671	5573.424	3789.33	4516.86
1018	PPIF	201490_s_at	712.9423	150.21521	552	133.53888	3892.9414	356.57397	5.79E-07	0.40275696	0.7881984	160.94234	0.8913008	-4.595895	5.40E-07	1.00E-04	-3179.9993	-17.610878	-4.5672746	3.87E-07	9.68E-05	-3340.9417	-18.50218	-4.567209	886.359	629.332	623.136	550.824	419.053	686.123	4261.391	3867.867	3549.567
1019	AHSA1	201491_at	1499.2354	109.50628	1770.0817	182.55972	5390.06	385.9483	3.62E-07	0.2066284	0.61458206	-270.84634	-1.3936735	-4.592101	2.26E-07	6.81E-05	-3890.8242	-20.020721	-4.567116	3.69E-07	9.68E-05	-3619.978	-18.627047	-4.5672	1580.878	1374.793	1542.035	1717.144	1973.26	1619.841	5834.916	5190.724	5144.539
1020	RPL41	201492_s_at	63986.082	5909.7983	52827.95	2518.6375	36946.875	5143.12	4.74E-04	0.017984534	0.20838192	11158.136	3.0855265	-4.5803375	1.50E-04	0.002094076	27039.207	7.4770727	-4.570167	0.003296116	0.024081105	15881.071	4.3915462	-4.575206	60438.367	70808.305	60711.57	52709.973	50370.367	55403.496	32303.682	36061.875	42475.066
1029	GRSF1	201501_s_at	860.1247	68.347664	975.28705	62.50754	1406.1064	169.8088	9.90E-04	0.22520207	0.63334805	-115.16233	-1.3318124	-4.5925956	4.22E-04	0.004105667	-545.9817	-6.314088	-4.5714035	0.001662262	0.014681011	-430.81934	-4.982276	-4.5736985	829.927	812.077	938.37	943.445	1047.304	935.112	1394.895	1581.243	1242.181
1031	G3BP1	201503_at	1444.2843	269.4629	2860.536	933.6081	5918.594	594.9714	1.40E-04	0.0258788	0.24216756	-1416.2513	-2.8271582	-4.5817475	4.87E-05	0.001073653	-4474.3105	-8.931736	-4.5691743	5.16E-04	0.006448003	-3058.059	-6.104578	-4.5716887	1439.032	1177.486	1716.335	2147.605	3917.302	2516.7	5260.224	6417.786	6077.774
1040	TOMM70	201512_s_at	1072.7467	150.70332	1120.538	138.50061	2058.2988	125.676056	6.00E-05	0.66803795	0.9216465	-47.791332	-0.44775847	-4.598337	3.93E-05	9.36E-04	-985.552	-9.233667	-4.569019	5.41E-05	0.001498795	-937.7607	-8.785909	-4.5692544	898.844	1154.231	1165.165	972.837	1141.278	1247.499	2112.257	1914.654	2147.985
1041	TSN	201513_at	648.48834	15.787707	515.63104	89.46579	440.264	89.4369	0.025361564	0.057011344	0.34381157	132.85733	2.281581	-4.5852346	0.009235328	0.038379487	208.22433	3.5758708	-4.5780554	0.23716873	0.5360956	75.367	1.2942898	-4.5928936	653.629	661.065	630.771	550.395	582.497	414.001	407.225	541.52	372.047
1042	G3BP1	201514_s_at	1304.0836	37.864372	1133.764	187.55402	1754.2119	35.807083	5.35E-04	0.0917084	0.42547104	170.31967	1.957623	-4.587617	0.001345741	0.009188081	-450.12833	-5.1736927	-4.5732865	2.01E-04	0.003395365	-620.448	-7.1313157	-4.5704827	1261.842	1334.974	1315.435	973.586	1340.082	1087.624	1776.954	1772.745	1712.937
1043	TSN	201515_s_at	3096.5947	520.9144	3317.367	289.63907	4338.095	202.71552	0.006452897	0.45213887	0.81857413	-220.772	-0.7967106	-4.5965137	0.002964471	0.016547421	-1241.5006	-4.480263	-4.574954	0.008014865	0.046401598	-1020.72864	-3.683553	-4.577617	2926.682	2681.852	3681.25	3615.456	3036.991	3299.653	4469.215	4104.609	4440.462
1044	SRM	201516_at	1213.045	164.43376	1143.537	179.09647	3991.7664	758.0242	1.26E-04	0.8483775	0.9747362	69.508	0.19849241	-4.5990715	1.03E-04	0.00166612	-2778.7214	-7.935131	-4.5698028	8.84E-05	0.002003282	-2848.2292	-8.133624	-4.569661	1274.485	1026.738	1337.912	1340.025	989.437	1101.149	4590.891	3139.585	4244.823
1045	NCBP2	201517_at	1563.8536	236.61467	1823.6562	90.24841	2915.4304	207.85349	8.31E-05	0.11653621	0.47317392	-259.80267	-1.7936987	-4.588893	3.67E-05	8.95E-04	-1351.5767	-9.331395	-4.568971	1.43E-04	0.002742086	-1091.774	-7.5376964	-4.5701156	1292.888	1669.01	1729.663	1740.88	1919.87	1810.219	3080.947	2983.192	2682.152
1046	CBX1	201518_at	1417.8212	189.61021	1369.6387	128.08421	2688.328	275.1582	1.11E-04	0.7694755	0.95147157	48.182335	0.30483395	-4.5988235	9.52E-05	0.00159879	-1270.5067	-8.038082	-4.5697284	7.52E-05	0.00183162	-1318.689	-8.3429165	-4.5695214	1319.305	1297.748	1636.41	1227.494	1476.091	1405.331	2631.788	2987.364	2445.831
1047	TOMM70	201519_at	1825.5741	71.2264	1728.648	230.57466	2955.2893	108.027916	2.92E-05	0.43613037	0.8092968	96.926	0.82652956	-4.5963235	2.99E-05	7.95E-04	-1129.7153	-9.633568	-4.5688324	1.75E-05	7.78E-04	-1226.6414	-10.460097	-4.568508	1817.842	1758.529	1900.351	1594.705	1994.891	1596.348	2884.831	3079.663	2901.374
1048	GRSF1	201520_s_at	3159.7878	117.44821	2956.9678	324.1852	4578.166	177.3414	6.35E-05	0.2751156	0.6853439	202.82	1.1852152	-4.5937476	7.84E-05	0.00140964	-1418.3783	-8.288549	-4.569557	3.33E-05	0.001124162	-1621.1984	-9.473764	-4.5689044	3131.555	3059.029	3288.779	2608.311	3013.292	3249.3	4779.888	4446.791	4507.819
1049	NCBP2	201521_s_at	691.25934	128.86688	662.0806	137.08253	1744.6947	527.76276	0.005072999	0.90922606	0.986539	29.178667	0.11826303	-4.59919	0.003820448	0.019820968	-1053.4353	-4.269642	-4.5755687	0.003310576	0.024162978	-1082.614	-4.3879046	-4.5752163	554.766	810.827	708.185	620.323	550.733	815.186	2088.033	1136.995	2009.056
1050	SNURF///SNRPN	201522_x_at	9137.472	396.13718	7760.015	272.38162	4066.7195	524.0197	2.56E-06	0.003254249	0.1004136	1377.4567	4.402189	-4.5751753	9.48E-07	1.29E-04	5070.7524	16.205526	-4.567401	7.90E-06	4.92E-04	3693.2957	11.803337	-4.56811	8722.026	9510.961	9179.428	7930.44	7903.731	7445.874	3510.612	4138.242	4551.304
1051	UBE2N	201523_x_at	2836.3562	495.0274	2300.8271	119.42289	5425.0415	171.96967	8.08E-06	0.05864901	0.34820518	535.529	2.2622561	-4.585371	1.31E-05	5.07E-04	-2588.6853	-10.935485	-4.5683517	3.76E-06	3.17E-04	-3124.2144	-13.1977415	-4.5678115	2348.387	2822.529	3338.152	2249.24	2437.372	2215.869	5495.481	5550.608	5229.035
1052	UBE2N	201524_x_at	4798.7856	382.6407	4703.1646	194.94916	9683.816	140.1563	6.73E-08	0.6459498	0.9140597	95.621	0.48016265	-4.598204	5.66E-08	3.89E-05	-4885.031	-24.530273	-4.566932	4.96E-08	4.38E-05	-4980.652	-25.010435	-4.5669184	4521.6	4639.402	5235.355	4492.459	4877.129	4739.906	9580.02	9843.248	9628.181
1058	LOC101928634///SENP3-EIF4A1///SNORD10///SNORA48///SNORA67///EIF4A1	201530_x_at	16115.398	4667.2603	13366.993	2680.8323	23375.775	562.17316	0.010534347	0.28622648	0.6946593	2748.4043	1.1556933	-4.593975	0.018820236	0.065680705	-7260.3784	-3.0529609	-4.580507	0.004116717	0.028523885	-10008.782	-4.208654	-4.575758	20459.855	11181.361	16704.979	15456.062	10344.15	14300.77	23409.348	22797.57	23920.412
1060	PSMA3	201532_at	2072.741	301.56726	2553.9744	310.12494	9411.293	792.2891	6.16E-07	0.26527816	0.6755011	-481.23334	-1.2121996	-4.5935383	3.89E-07	8.48E-05	-7338.5513	-18.485395	-4.5672097	6.16E-07	1.26E-04	-6857.318	-17.273195	-4.567302	1979.861	1828.539	2409.823	2440.957	2904.758	2316.208	8778.543	10299.894	9155.44
1062	UBL3	201534_s_at	2901.7761	693.9417	3661.7004	875.40674	1103.4847	600.0473	0.006951225	0.21560004	0.62303406	-759.9243	-1.363205	-4.5923448	0.01481016	0.054647256	1798.2914	3.2258997	-4.579633	0.002606952	0.02024772	2558.2156	4.5891047	-4.574658	3592.969	2205.118	2907.241	3539.872	2853.589	4591.64	723.157	792.081	1795.216
1063	UBL3	201535_at	2446.5105	781.18884	2316.2324	273.5334	694.54535	257.1163	0.00445326	0.7426956	0.94622564	130.278	0.3417617	-4.5987144	0.002586036	0.01490164	1751.965	4.595976	-4.57464	0.003893109	0.0273004	1621.687	4.2542143	-4.575616	3344.978	2066.723	1927.83	2426.646	2004.75	2517.301	523.337	570.091	990.208
1068	FHL1	201540_at	2064.3552	1156.6576	3717.7444	351.13345	2213.4302	306.17883	0.036320426	0.01981641	0.21699531	-1653.3893	-3.0160964	-4.5807014	0.793619	0.90299284	-149.075	-0.27194113	-4.5989113	0.02913518	0.120583065	1504.3143	2.7441554	-4.582233	2922.736	749.025	2521.304	4081.233	3380.431	3691.569	2372.891	2406.966	1860.433
1071	SAR1A	201543_s_at	816.25665	286.66037	713.7403	170.20146	1688.5796	109.020996	7.88E-04	0.52967554	0.8605362	102.516335	0.66160583	-4.5973144	8.30E-04	0.006447305	-872.323	-5.6296782	-4.5724287	4.31E-04	0.005683667	-974.83936	-6.2912846	-4.5714335	1092.761	520.419	835.59	761.951	524.634	854.636	1814.179	1633.141	1618.419
1072	BCL2L2-PABPN1///PABPN1///BCL2L2	201544_x_at	4821.072	796.0622	4108.6694	349.77673	5774.008	351.10968	0.014952892	0.12829766	0.49397913	712.4017	1.7275399	-4.5894175	0.05462097	0.14607519	-952.93634	-2.310825	-4.5850306	0.005086356	0.033169232	-1665.338	-4.038365	-4.5763135	5699.309	4146.923	4616.982	3939.577	3875.569	4510.863	6174.3	5629.563	5518.16
1073	BCL2L2-PABPN1///PABPN1	201545_s_at	1211.2296	131.33588	1095.4326	140.79312	1654.0386	231.59232	0.009661293	0.4141793	0.7960009	115.797	0.868709	-4.5960464	0.012987192	0.049603555	-442.809	-3.3219528	-4.579176	0.004208881	0.028964326	-558.606	-4.190662	-4.5758147	1326.101	1239.541	1068.047	1070.886	1246.885	968.527	1920.905	1535.497	1505.714
1074	TRIP12	201546_at	2182.9885	233.47049	1962.9323	112.17086	3388.337	593.0102	0.003361505	0.46535102	0.82668245	220.05634	0.7726488	-4.596664	0.003999697	0.020540413	-1205.3484	-4.2321477	-4.5756845	0.001621035	0.014373867	-1425.4047	-5.0047965	-4.573648	2403.138	1938.158	2207.67	1837.688	1996.959	2054.15	2806.032	3367.477	3991.502
1077	KDM5B	201549_x_at	823.9287	67.66916	478.75064	48.939354	427.84366	62.4066	1.66E-04	2.03E-04	0.03378949	345.178	7.118686	-4.5704947	8.60E-05	0.001498091	396.085	8.168553	-4.5696373	0.32913014	0.6505239	50.907	1.0498669	-4.5947714	794.489	901.331	775.966	423.298	497.053	515.901	490.317	365.504	427.71
1083	MCM3	201555_at	1705.5454	167.11935	1665.5973	212.21034	6422.004	598.37714	1.12E-06	0.89398134	0.983944	39.948	0.13825905	-4.5991664	9.03E-07	1.27E-04	-4716.459	-16.323551	-4.567389	8.53E-07	1.48E-04	-4756.407	-16.46181	-4.567375	1512.669	1807.266	1796.701	1487.92	1608.298	1900.574	6678.815	6849.109	5738.089
1084	VAMP2	201556_s_at	1495.6339	199.22662	1325.3492	285.6424	418.00098	152.6345	7.96E-04	0.34454814	0.74674904	170.28467	1.014543	-4.59503	3.81E-04	0.003858521	1077.633	6.4204555	-4.571267	0.001048462	0.01070219	907.3483	5.4059124	-4.5728292	1321.563	1452.417	1712.922	1033.709	1337.749	1604.59	312.497	348.487	593.019
1085	VAMP2	201557_at	1940.0513	273.7887	1834.3516	472.50037	523.9343	199.93309	0.001562348	0.69225687	0.93064064	105.69967	0.41281825	-4.5984716	9.19E-04	0.006950058	1416.117	5.530755	-4.5726013	0.001430401	0.013201424	1310.4174	5.1179366	-4.573403	1837.055	1732.698	2250.401	2085.334	1289.322	2128.399	416.58	400.61	754.613
1086	RAE1	201558_at	1336.7983	56.59359	1259.0046	73.2223	2518.6125	204.14027	7.95E-06	0.4614236	0.8238044	77.79366	0.77975166	-4.59662	7.71E-06	3.73E-04	-1181.8143	-11.845716	-4.568099	5.05E-06	3.74E-04	-1259.608	-12.625468	-4.5679226	1387.566	1275.78	1347.049	1187.09	1256.456	1333.468	2674.337	2287.5	2594.001
1087	CLIC4	201559_s_at	282.949	54.118454	206.49365	136.77425	583.20435	192.78903	0.023087315	0.5011839	0.84715426	76.45533	0.70963633	-4.597042	0.02740823	0.08740278	-300.25534	-2.7868834	-4.581981	0.010263325	0.05569841	-376.71066	-3.4965198	-4.578392	227.328	286.091	335.428	165.207	95.119	359.155	566.693	783.718	399.202
1088	CLIC4	201560_at	147.683	109.4834	40.475002	35.5251	460.19968	116.697586	0.001984763	0.18998298	0.59265244	107.208	1.4534734	-4.5916204	0.003976242	0.020453047	-312.51666	-4.2369475	-4.5756693	7.80E-04	0.008579013	-419.72467	-5.690421	-4.572326	224.453	22.313	196.283	81.089	25.159	15.177	360.319	431.806	588.474
1089	CLSTN1	201561_s_at	2453.2417	285.27444	2311.9016	621.9188	1336.5321	318.11722	0.024056906	0.6832316	0.9260732	141.34	0.4257708	-4.598423	0.012267113	0.047480993	1116.7097	3.3639617	-4.578982	0.02211066	0.09820447	975.3697	2.938191	-4.581123	2695.352	2138.748	2525.625	1903.519	3027.66	2004.526	977.704	1583.993	1447.899
1091	SORD	201563_at	317.13467	18.826063	335.89233	27.878439	837.4463	185.39658	7.31E-04	0.8303756	0.97002673	-18.757668	-0.2224829	-4.5990243	4.83E-04	0.004487394	-520.31165	-6.171367	-4.571595	6.01E-04	0.007156539	-501.554	-5.9488845	-4.571916	306.334	338.873	306.197	311.856	366.455	329.366	1002.131	873.557	636.651
1096	UQCRQ	201568_at	3446.2976	297.46527	3380.9304	529.6037	7400.7812	387.97623	6.70E-06	0.8426395	0.9735639	65.36733	0.20612441	-4.599057	5.49E-06	3.08E-04	-3954.4836	-12.46977	-4.5679555	4.92E-06	3.72E-04	-4019.851	-12.675895	-4.567912	3644.047	3104.201	3590.645	3991.727	3049.54	3101.524	7428.563	7774.12	6999.661
1097	SAMM50	201569_s_at	629.688	22.559027	739.1404	120.9032	1104.8579	68.94298	3.83E-04	0.13137431	0.5002416	-109.45233	-1.71119	-4.5895476	1.56E-04	0.002135443	-475.17	-7.4288607	-4.570209	7.58E-04	0.008414116	-365.71768	-5.717671	-4.572281	614.613	655.623	618.828	871.417	711.664	634.34	1177.179	1097.514	1039.881
1099	DCTD	201571_s_at	960.5096	99.68615	1122.6713	67.5337	1744.777	242.04076	7.92E-04	0.2186811	0.62556463	-162.16167	-1.3529999	-4.592427	3.40E-04	0.003558542	-784.26733	-6.5435543	-4.5711164	0.001321248	0.012522912	-622.10565	-5.190554	-4.5732517	928.818	880.522	1072.189	1103.039	1067.129	1197.846	2023.663	1621.167	1589.501
1101	ETF1	201573_s_at	1279.9507	589.4796	1167.6571	135.77646	3302.711	110.34319	1.67E-04	0.69082654	0.92990744	112.29366	0.4148658	-4.598464	1.50E-04	0.002099339	-2022.7604	-7.473031	-4.570171	1.07E-04	0.002273097	-2135.054	-7.887897	-4.569838	1958.881	982.633	898.338	1021.262	1192.258	1289.451	3357.884	3374.586	3175.663
1102	ETF1	201574_at	1597.4518	584.4767	1339.8174	90.54663	4934.119	804.6361	1.40E-04	0.5760717	0.8825719	257.63467	0.58670664	-4.5977097	1.36E-04	0.001972918	-3336.667	-7.5985293	-4.570065	8.49E-05	0.001950809	-3594.3018	-8.185236	-4.569626	2272.078	1243.621	1276.657	1401.297	1382.316	1235.839	5827.272	4709.235	4265.85
1104	TMPPE///GLB1	201576_s_at	824.93	128.37605	955.0657	100.03548	1470.3584	132.13853	5.65E-04	0.20708734	0.61520886	-130.13567	-1.3920866	-4.5921135	2.45E-04	0.002901931	-645.42834	-6.904273	-4.5707116	9.37E-04	0.009844526	-515.29266	-5.5121865	-4.5726347	968.209	720.37	786.211	850.571	1049.948	964.678	1589.749	1492.943	1328.383
1105	NME1	201577_at	1472.0903	171.79463	1448.3798	114.35148	10300.962	2147.6401	4.83E-05	0.9807582	0.99859065	23.710667	0.025005104	-4.599253	3.72E-05	8.99E-04	-8828.872	-9.310866	-4.568981	3.66E-05	0.001183832	-8852.583	-9.335872	-4.5689692	1278.483	1606.318	1531.47	1473.937	1323.412	1547.79	10620.57	12270.888	8011.429
1108	TMX4	201580_s_at	1536.8683	548.1387	2115.8093	283.64453	832.46564	77.116516	0.007096579	0.07283797	0.38477662	-578.941	-2.1146083	-4.5864367	0.0372878	0.109905295	704.40265	2.5728626	-4.5832863	0.002324536	0.018502021	1283.3436	4.687471	-4.5744023	2147.242	1086.633	1376.73	2394.849	1827.774	2124.805	920.883	797.408	779.106
1109	TMX4	201581_at	2303.4153	986.22003	3346.3887	249.16388	1105.8506	116.96355	0.005180739	0.05416414	0.33695686	-1042.9734	-2.316562	-4.5849905	0.0328821	0.100056246	1197.5647	2.659927	-4.582742	0.001673043	0.014741167	2240.538	4.976489	-4.5737114	3427.174	1581.834	1901.238	3471.311	3508.379	3059.476	983.978	1217.193	1116.381
1110	SEC23B	201582_at	237.69434	70.439865	342.98633	94.542435	602.46735	92.60257	0.002875882	0.1647842	0.55282843	-105.292	-1.5537198	-4.590812	0.001074609	0.007810019	-364.773	-5.382698	-4.572873	0.00663677	0.040439468	-259.481	-3.828978	-4.577058	277.796	156.36	278.927	282.25	451.914	294.795	552.253	545.818	709.331
1111	SEC23B	201583_s_at	834.22705	205.66733	954.8247	139.25581	2202.7957	195.79301	4.64E-05	0.41755572	0.79791653	-120.597664	-0.86211807	-4.5960903	2.70E-05	7.50E-04	-1368.5687	-9.7835045	-4.568768	4.90E-05	0.00140603	-1247.971	-8.921386	-4.5691795	820.531	1046.4	635.75	802.48	1075.556	986.438	2261.831	1984.278	2362.278
1112	DDX39A	201584_s_at	3461.5413	359.98618	2817.5684	338.1914	8904.53	649.7711	1.25E-06	0.11653281	0.47317392	643.973	1.7937187	-4.5888925	1.49E-06	1.52E-04	-5442.9897	-15.160872	-4.5675173	6.99E-07	1.33E-04	-6086.963	-16.954592	-4.56733	3876.877	3268.442	3239.305	3185.916	2521.085	2745.704	8953.629	9528.36	8231.604
1114	SFPQ	201586_s_at	4826.0312	782.0487	3937.1282	803.05554	6870.9375	309.43906	0.002039579	0.12624106	0.4904166	888.903	1.7386786	-4.589329	0.005339155	0.025454082	-2044.9064	-3.9998007	-4.5764456	7.42E-04	0.008273127	-2933.8093	-5.738479	-4.5722466	5055.649	3954.878	5467.567	4428.67	3010.411	4372.304	6609.134	6791.253	7212.426
1115	IRAK1	201587_s_at	1958.313	625.38684	2225.353	203.80676	4576.779	671.4918	7.50E-04	0.5391374	0.86489934	-267.04	-0.6460168	-4.5973997	4.13E-04	0.004051608	-2618.466	-6.3345304	-4.571377	7.81E-04	0.008587294	-2351.426	-5.6885138	-4.572329	2629.083	1391.283	1854.573	2456.311	2149.002	2070.746	4898.947	5026.479	3804.911
1116	TXNL1	201588_at	4142.6167	221.33603	3908.1921	270.90762	6345.5884	236.90178	6.97E-06	0.24924405	0.65890443	234.42467	1.2580556	-4.5931797	7.81E-06	3.77E-04	-2202.9717	-11.822394	-4.568105	3.99E-06	3.29E-04	-2437.3962	-13.08045	-4.567833	4139.728	3922.739	4365.383	3709.221	3798.635	4216.72	6474.82	6072.174	6489.771
1117	SMC1A	201589_at	1535.541	418.00284	2186.0022	446.3316	6429.101	1513.657	5.18E-04	0.39520985	0.783493	-650.4613	-0.9064877	-4.595792	2.64E-04	0.003039108	-4893.56	-6.819701	-4.5708017	6.23E-04	0.00734238	-4243.0986	-5.9132137	-4.57197	1395.195	1205.772	2005.656	1684.633	2540.048	2333.326	4748.875	7686.093	6852.335
1119	NISCH	201591_s_at	4014.3542	220.15738	2863.3274	721.66974	1711.3588	488.46832	0.002161321	0.022949658	0.23028354	1151.0266	2.9118226	-4.581269	6.79E-04	0.005588308	2302.9956	5.8260293	-4.572106	0.02287244	0.10080431	1151.969	2.9142065	-4.5812554	4052.524	3777.608	4212.931	2260.41	2666.615	3662.958	1383.521	1477.794	2272.761
1120	EIF3H	201592_at	17305.842	1765.1289	14027.817	1831.6354	9258.587	889.10077	8.45E-04	0.028155267	0.25255483	3278.0227	2.7680628	-4.582092	2.70E-04	0.003083908	8047.2544	6.795348	-4.570828	0.005157617	0.03347256	4769.2314	4.027285	-4.576351	15401.61	18887.328	17628.586	16064.18	13504.423	12514.853	8756.402	8734.207	10285.152
1122	PPP4R1	201594_s_at	948.2503	256.13538	1379.166	114.277885	1581.0865	315.28806	0.030521687	0.054262847	0.33695686	-430.91568	-2.3153183	-4.584999	0.011679787	0.045756098	-632.8363	-3.4002419	-4.578817	0.31437665	0.63466626	-201.92067	-1.0849236	-4.594511	1242.151	772.627	829.973	1317.945	1308.542	1511.011	1909.039	1280.209	1554.012
1123	ZC3H15	201595_s_at	2537.2852	282.16193	2668.0027	680.8686	3661.0078	385.41223	0.0352749	0.7315245	0.94413483	-130.71767	-0.35731918	-4.5986648	0.018333986	0.06420497	-1123.7227	-3.0717168	-4.580409	0.030405108	0.124264315	-993.005	-2.7143977	-4.5824113	2856.661	2321.788	2433.406	2008.867	3368.7	2626.441	3445.569	4105.969	3431.485
1124	KRT18	201596_x_at	558.28864	188.03418	256.893	14.163923	122.54834	57.984837	0.004735896	0.011377885	0.17021292	301.39566	3.4196644	-4.5787296	0.001735124	0.011113473	435.74033	4.943952	-4.573785	0.17184527	0.4317542	134.34467	1.5242876	-4.591049	367.882	743.857	563.127	240.67	266.801	263.208	187.502	76	104.143
1125	COX7A2	201597_at	7044.6953	902.90375	6881.3203	1259.4819	9561.914	362.69025	0.011203613	0.8221187	0.9670223	163.37433	0.23353459	-4.599001	0.008966265	0.037492078	-2517.2192	-3.598226	-4.5779624	0.006613058	0.04032807	-2680.5938	-3.8317606	-4.5770473	6826.743	6270.717	8036.625	6261.834	6051.559	8330.569	9401.704	9977.122	9306.917
1127	OAT	201599_at	1784.2538	267.34998	1693.4742	216.21317	2759.2354	241.77927	0.001280586	0.6395467	0.9108844	90.779335	0.48965997	-4.598163	0.001226788	0.00860028	-974.9817	-5.259011	-4.5731134	7.35E-04	0.008247195	-1065.761	-5.7486706	-4.57223	2084.417	1571.702	1696.642	1489.873	1920.407	1670.143	2623.957	3038.374	2615.375
1128	PHB2	201600_at	10939.934	1646.7123	10088.219	741.6451	14030.495	928.87054	0.007480308	0.37218186	0.7674744	851.71436	0.95420754	-4.595461	0.010741819	0.042896423	-3090.561	-3.4624715	-4.5785403	0.003198188	0.023504363	-3942.2754	-4.416679	-4.5751333	12450.815	9184.698	11184.286	10777.137	9303.213	10184.306	14038.642	14955.264	13097.576
1129	IFITM2///IFITM1	201601_x_at	19649.193	2506.7622	14623.206	1126.5868	3770.9226	1647.38	3.09E-05	0.009316676	0.15647432	5025.987	3.5692506	-4.578083	1.07E-05	4.51E-04	15878.27	11.276098	-4.5682507	1.24E-04	0.0024923	10852.282	7.7068477	-4.5699773	20306.385	16879.299	21761.893	14854.764	13398.831	15616.021	2400.643	3313.429	5598.696
1133	CNN2	201605_x_at	4269.6616	843.16364	3973.3518	418.89325	1317.7833	118.71226	3.80E-04	0.5009371	0.8469755	296.30966	0.71006	-4.5970397	2.11E-04	0.002609004	2951.8784	7.073717	-4.570539	4.02E-04	0.005409169	2655.5686	6.3636575	-4.571339	3314.596	4583.451	4910.938	4433.198	3873.343	3613.515	1185.279	1414.442	1353.629
1134	PWP1	201606_s_at	2745.8337	421.5914	2519.4443	326.65436	3634.088	51.035305	0.005107858	0.36974227	0.76584566	226.38933	0.9593926	-4.595424	0.007215412	0.031919997	-888.25433	-3.7642436	-4.577302	0.002229363	0.018024774	-1114.6437	-4.723636	-4.5743113	3168.528	2325.354	2743.619	2143.308	2731.889	2683.136	3692.079	3596.016	3614.169
1136	PWP1	201608_s_at	1805.6553	160.32796	1850.6759	40.432148	3196.6855	374.54715	1.83E-04	0.8104091	0.96263665	-45.020668	-0.24926358	-4.5989656	1.25E-04	0.00187285	-1391.0303	-7.7016454	-4.5699816	1.53E-04	0.002857315	-1346.0096	-7.4523816	-4.5701885	1945.408	1630.627	1840.931	1828.131	1897.354	1826.543	3628.856	2994.996	2966.205
1137	ICMT	201609_x_at	517.02234	83.97317	651.0417	94.537674	1779.9794	173.30272	6.72E-06	0.20427549	0.61105734	-134.01933	-1.4018588	-4.5920353	3.74E-06	2.46E-04	-1262.957	-13.210686	-4.567809	7.87E-06	4.92E-04	-1128.9376	-11.808827	-4.5681086	604.152	436.609	510.306	663.143	738.946	551.036	1896.127	1863.03	1580.781
1141	AP1G2	201613_s_at	2039.0133	280.97726	1366.8353	564.59735	1034.0566	148.26614	0.026333753	0.051019266	0.32772046	672.178	2.3574493	-4.5847087	0.00988651	0.040432755	1004.95667	3.524564	-4.578272	0.28188437	0.595716	332.77866	1.1671147	-4.5938873	1914.593	1841.728	2360.719	1140.038	950.902	2009.566	1025.054	890.497	1186.619
1142	RUVBL1	201614_s_at	557.67566	60.346596	718.405	29.932352	1989.3544	181.95183	1.53E-06	0.10683855	0.45582113	-160.72934	-1.8532706	-4.5884247	8.37E-07	1.22E-04	-1431.6787	-16.507801	-4.567371	1.87E-06	2.20E-04	-1270.9493	-14.6545315	-4.567582	563.195	494.759	615.073	684.537	729.367	741.311	2007.393	2161.615	1799.055
1146	GPAA1	201618_x_at	976.4543	192.42918	995.4747	185.30563	1768.666	145.2539	9.37E-04	0.89163214	0.98384947	-19.020334	-0.14134584	-4.599162	6.39E-04	0.005366908	-792.2117	-5.887164	-4.57201	7.37E-04	0.008250353	-773.19135	-5.7458186	-4.5722346	1114.75	1057.921	756.692	973.207	1190.908	822.309	1820.352	1604.638	1881.008
1147	PRDX3	201619_at	1002.4294	342.2941	1310.587	232.82971	8944.925	1686.8862	2.67E-05	0.69868296	0.9325399	-308.15765	-0.40364304	-4.5985055	1.81E-05	5.99E-04	-7942.495	-10.403547	-4.568528	2.34E-05	9.15E-04	-7634.338	-9.999905	-4.56868	873.121	743.626	1390.541	1248.298	1568.226	1115.237	8208.267	10874.851	7751.656
1148	MBTPS1	201620_at	2178.8464	180.68547	1671.036	370.06998	1236.64	193.99266	0.007056699	0.039647676	0.29209033	507.81033	2.530528	-4.583557	0.002303779	0.013689274	942.20636	4.6952167	-4.574383	0.06767447	0.2236379	434.396	2.1646886	-4.58607	2150.967	2013.721	2371.851	2004.254	1736.108	1272.746	1012.656	1351.189	1346.075
1149	NBL1	201621_at	133.54832	129.51797	47.343002	20.737501	257.06665	64.01237	0.043811038	0.23381211	0.6439188	86.20533	1.3046453	-4.5928116	0.10435848	0.23787029	-123.51833	-1.8693461	-4.5882993	0.015907977	0.077295564	-209.72366	-3.1739914	-4.579889	52.326	282.912	65.407	30.118	70.361	41.55	290.742	297.212	183.246
1151	DARS	201623_s_at	1730.9219	26.570887	2090.658	173.82047	3772.6125	433.39355	5.43E-05	0.12506978	0.48859224	-359.736	-1.7450998	-4.5892777	2.50E-05	7.18E-04	-2041.6907	-9.904358	-4.568718	8.66E-05	0.001979398	-1681.9547	-8.159258	-4.5696435	1704.88	1729.894	1757.992	1973.428	2290.363	2008.183	3515.695	4272.992	3529.151
1152	DARS	201624_at	1293.994	73.79679	1666.4476	467.55948	3524.7888	821.91144	0.002376339	0.40192267	0.7881984	-372.45367	-0.89296925	-4.595884	0.001114583	0.008022048	-2230.7947	-5.3483996	-4.5729384	0.003053428	0.022702547	-1858.341	-4.4554305	-4.5750237	1208.832	1334.017	1339.133	1529.181	2187.276	1282.886	3215.275	4456.52	2902.571
1153	INSIG1	201625_s_at	550.353	131.26707	470.92502	96.286705	930.83466	217.77182	0.01448249	0.5312633	0.86110723	79.428	0.65897787	-4.597329	0.016293155	0.05875714	-380.48166	-3.1566827	-4.579975	0.006751545	0.040892947	-459.90967	-3.8156605	-4.5771074	419.723	549.088	682.248	527.362	359.747	525.666	1145.023	937.833	709.648
1156	RRAGA	201628_s_at	1758.0013	195.03894	2094.1174	132.91548	2735.4412	336.3385	0.003061299	0.1066695	0.45569718	-336.116	-1.8543547	-4.588416	0.001063433	0.007741416	-977.43964	-5.392543	-4.5728545	0.009708881	0.053590044	-641.32367	-3.538188	-4.5782137	1682.092	1612.33	1979.582	2109.289	2218.796	1954.267	2983.706	2352.664	2869.953
1159	IER3	201631_s_at	539.6823	43.49777	396.52466	89.53301	3830.4895	2633.1223	0.035485376	0.9051361	0.9858618	143.15767	0.123622045	-4.599184	0.025347603	0.082215525	-3290.807	-2.8417358	-4.581664	0.021280147	0.09540956	-3433.9646	-2.965358	-4.5809746	507.392	522.51	589.145	293.576	456.205	439.793	6815.549	1837.562	2838.357
1161	CYB5B	201633_s_at	522.30835	99.91394	897.6346	230.67322	1856.5107	488.94305	0.002489659	0.16561544	0.5539491	-375.32632	-1.5501953	-4.5908403	9.39E-04	0.007058452	-1334.2024	-5.5106025	-4.5726376	0.005611667	0.03566594	-958.876	-3.960407	-4.5765824	413.457	609.845	543.623	668.915	1130.213	893.776	1558.035	2420.778	1590.719
1169	BST2	201641_at	1103.623	203.1908	1138.5416	257.42206	1846.6016	244.98436	0.007521453	0.8522388	0.974896	-34.918667	-0.19336411	-4.5990806	0.004626146	0.022856852	-742.97864	-4.114287	-4.5760603	0.005900154	0.036996685	-708.06	-3.9209228	-4.576722	1270.77	877.456	1162.643	1431.042	1038.104	946.479	1586.24	2072.575	1880.99
1170	IFNGR2	201642_at	1639.89	166.81204	867.1164	155.05515	799.351	81.889694	1.92E-04	1.92E-04	0.032354463	772.7737	7.186384	-4.57043	1.14E-04	0.001768842	840.539	7.816566	-4.569892	0.54885465	0.84026957	67.765335	0.6301816	-4.597485	1657.214	1465.092	1797.364	860.056	1025.581	715.712	711.055	814.194	872.804
1171	KDM3B	201643_x_at	2576.5574	366.6983	2484.8848	283.27084	1804.165	249.74118	0.02476961	0.7044918	0.93484783	91.67233	0.39538178	-4.598535	0.012822782	0.049111385	772.39233	3.3313198	-4.579132	0.02218106	0.0984779	680.72	2.935938	-4.5811353	2434.277	2993.074	2302.321	2341.525	2301.951	2811.179	1520.365	1990.38	1901.75
1172	TSTA3	201644_at	806.767	197.88217	779.478	111.45807	1131.227	58.997322	0.021576231	0.8012893	0.95971894	27.289	0.26156232	-4.5989366	0.017384585	0.061586756	-324.46	-3.1099164	-4.580212	0.012142859	0.06308681	-351.749	-3.3714788	-4.5789475	933.831	578.771	907.699	657.851	803.849	876.734	1197.022	1113.625	1083.034
1176	JAK1	201648_at	10378.738	928.3411	8218.069	1451.9315	4271.486	974.22516	6.61E-04	0.042463634	0.29924038	2160.669	2.4833016	-4.5838647	2.22E-04	0.002689425	6107.252	7.0191913	-4.5705934	0.002775413	0.021121765	3946.583	4.5358896	-4.574801	11235.253	9392.266	10508.695	9540.459	6664.367	8449.381	3466.678	3993.208	5354.572
1180	COPS5	201652_at	2106.3877	441.27118	2613.9817	531.401	3111.8748	255.5973	0.049066693	0.16180883	0.54846156	-507.594	-1.5664715	-4.590709	0.017552394	0.06206284	-1005.487	-3.103005	-4.5802474	0.16887422	0.42677417	-497.893	-1.5365335	-4.5909505	2545.024	1662.528	2111.611	2081.191	3143.982	2616.772	3040.167	3395.667	2899.79
1184	ITGA6	201656_at	2162.8918	441.78677	2379.7441	498.76276	340.10202	149.62006	4.98E-04	0.49422753	0.8436397	-216.852	-0.72162944	-4.596972	5.36E-04	0.004796451	1822.79	6.065791	-4.571744	2.72E-04	0.004137494	2039.642	6.7874203	-4.570837	1778.324	2645.445	2064.907	1970.76	2935.396	2233.076	188.911	343.295	488.1
1185	ARL1	201657_at	165.13701	33.411095	365.47464	84.24287	541.275	106.131256	0.001930472	0.016167214	0.19815953	-200.33766	-3.1622934	-4.579947	6.08E-04	0.005209667	-376.138	-5.9372697	-4.5719337	0.027878398	0.11676961	-175.80034	-2.7749763	-4.582051	139.048	153.568	202.795	335.639	460.575	300.21	438.583	650.54	534.702
1187	ARL1	201659_s_at	713.01904	188.09196	867.0676	28.873655	1558.4037	212.44342	6.55E-04	0.26271385	0.67380905	-154.04866	-1.219372	-4.5934825	2.97E-04	0.003264685	-845.38464	-6.6916413	-4.5709434	9.78E-04	0.010164661	-691.336	-5.472269	-4.5727067	498.205	848.171	792.681	883.248	884.223	833.732	1803.607	1442.022	1429.582
1189	ACSL3	201661_s_at	496.24802	25.784954	277.65768	116.88365	461.73868	81.67949	0.02665834	0.012834047	0.1793161	218.59033	3.3306737	-4.5791354	0.61547154	0.7857091	34.509335	0.52582073	-4.5980024	0.0267144	0.113221236	-184.081	-2.804853	-4.5818763	510.465	511.795	466.484	144.578	363.669	324.726	393.643	552.3	439.273
1190	ACSL3	201662_s_at	695.49634	85.40367	517.3627	132.91304	1206.958	354.00967	0.01277423	0.3328815	0.7379934	178.13367	1.0411537	-4.5948353	0.020573169	0.07033322	-511.46167	-2.9893854	-4.5808444	0.005136576	0.03337554	-689.59534	-4.030539	-4.57634	791.455	627.826	667.208	464.351	668.601	419.136	1086.801	1605.407	928.666
1191	SMC4	201663_s_at	1058.6903	0.89794993	1118.3657	362.24524	4403.5625	183.53041	4.93E-07	0.7489492	0.948051	-59.675335	-0.33309335	-4.598741	3.64E-07	8.35E-05	-3344.8723	-18.670273	-4.5671973	4.11E-07	1.02E-04	-3285.197	-18.33718	-4.56722	1058.406	1057.969	1059.696	798.981	1044.142	1511.974	4593.938	4389.006	4227.744
1192	SMC4	201664_at	1145.505	124.2652	1502.854	105.64819	4448.1523	433.59723	1.73E-06	0.12417245	0.48636574	-357.349	-1.7500583	-4.589238	9.60E-07	1.30E-04	-3302.6472	-16.174175	-4.567404	2.08E-06	2.33E-04	-2945.2983	-14.424116	-4.567614	1267.953	1019.499	1149.063	1491.844	1403.142	1613.576	4296.184	4937.278	4110.995
1193	RPS17	201665_x_at	49737.7	2407.377	40911.12	7854.2896	26056.344	2484.812	0.001313862	0.052312795	0.332958	8826.573	2.3403285	-4.584826	4.36E-04	0.004202795	23681.354	6.2790103	-4.5714498	0.00576844	0.036402732	14854.78	3.938682	-4.576659	49807.348	52109.492	47296.25	48028.83	32484.666	42219.875	23967.975	25396.613	28804.443
1200	USP14	201672_s_at	2853.471	651.467	2969.9607	385.8209	6670.2524	229.27063	1.84E-05	0.747759	0.9478505	-116.48967	-0.33474097	-4.5987363	1.28E-05	5.05E-04	-3816.7817	-10.967781	-4.5683417	1.57E-05	7.29E-04	-3700.292	-10.63304	-4.568449	3596.329	2379.423	2584.661	2528.968	3135.668	3245.246	6520.245	6934.17	6556.343
1204	PSMA1	201676_x_at	6323.311	1272.1062	6457.9526	842.6229	13260.132	1088.4886	9.95E-05	0.8748538	0.9792484	-134.64067	-0.16343877	-4.5991306	7.09E-05	0.001339116	-6936.82	-8.4205265	-4.5694723	8.03E-05	0.001901684	-6802.179	-8.257088	-4.5695777	6747.489	4893.311	7329.135	6718.176	5515.913	7139.768	13091.968	12265.511	14422.915
1205	HMCES	201677_at	765.886	64.2541	578.29663	86.88183	343.70364	81.38116	8.15E-04	0.018933933	0.21267158	187.58934	3.0486495	-4.5805297	2.55E-04	0.002975468	422.18234	6.86119	-4.570757	0.00677875	0.041046437	234.593	3.81254	-4.577119	759.806	832.964	704.888	478.404	636.277	620.209	308.772	436.719	285.62
1207	SRRT	201679_at	386.93164	11.985322	473.26566	65.72286	936.5463	24.693264	2.47E-06	0.043947954	0.30411103	-86.334	-2.4596941	-4.58402	1.19E-06	1.37E-04	-549.6147	-15.658767	-4.5674586	3.76E-06	3.17E-04	-463.28067	-13.199072	-4.567811	373.178	395.141	392.476	398.662	522.618	498.517	909.524	942.177	957.938
1208	SRRT	201680_x_at	3206.9836	546.9592	1974.998	243.4703	3186.5457	486.481	0.013190226	0.008595645	0.15225498	1231.9857	3.630241	-4.5778313	0.9536834	0.97921515	20.438	0.060223803	-4.599239	0.009307218	0.052017238	-1211.5476	-3.570017	-4.5780797	3680.053	2608.07	3332.828	2067.729	1698.788	2158.477	2839.701	2977.296	3742.64
1210	PMPCB	201682_at	4078.3562	237.06512	2082.089	142.9887	2823.454	56.130592	3.31E-06	1.05E-06	0.003977357	1996.2673	15.951551	-4.567427	2.30E-05	6.79E-04	1254.9023	10.0275345	-4.568669	6.16E-04	0.007292638	-741.365	-5.9240174	-4.571954	3986.793	3900.728	4347.548	1957.11	2051.139	2238.018	2798.954	2783.738	2887.67
1213	TOX4	201685_s_at	925.86865	97.689	1082.1024	156.20555	546.344	179.94484	0.006161743	0.21442787	0.622067	-156.23367	-1.3671212	-4.592314	0.013003568	0.04962468	379.52466	3.321027	-4.5791802	0.002322713	0.018502021	535.75836	4.688148	-4.5744004	926.677	827.778	1023.151	1062.037	936.899	1247.371	418.132	468.847	752.053
1214	API5	201686_x_at	1081.1783	218.7443	1103.552	185.92273	1520.3507	93.86333	0.022963662	0.87187135	0.97874993	-22.373667	-0.16737509	-4.5991244	0.013650749	0.051338334	-439.17233	-3.2854028	-4.5793476	0.017189821	0.0816847	-416.79868	-3.1180277	-4.5801706	831.064	1236.751	1175.72	924.995	1089.606	1296.055	1430.338	1513.073	1617.641
1215	API5	201687_s_at	1745.7959	92.1573	2029.9974	251.1268	2858.8762	309.33862	0.001237539	0.15978181	0.54515666	-284.20132	-1.5752835	-4.590638	4.84E-04	0.004491188	-1113.0803	-6.16963	-4.5715976	0.002590979	0.02017288	-828.879	-4.5943465	-4.574644	1789.523	1639.915	1807.95	1953.107	2310.58	1826.305	2509.983	3099.621	2967.025
1220	SIGMAR1	201692_at	601.22565	115.407135	841.386	25.804394	1327.8906	263.72946	0.002251106	0.10330986	0.4486025	-240.16034	-1.8762552	-4.5882454	7.90E-04	0.006223153	-726.665	-5.6770782	-4.572348	0.006881976	0.04158109	-486.50467	-3.800823	-4.577163	729.215	569.369	505.093	830.098	870.911	823.149	1435.568	1520.745	1027.359
1223	PNP	201695_s_at	828.94403	141.2065	1341.3506	395.88593	3276.1282	577.659	2.73E-04	0.1476835	0.52731174	-512.4067	-1.6301463	-4.5901966	1.16E-04	0.001797063	-2447.1843	-7.785356	-4.569916	4.91E-04	0.006236773	-1934.7777	-6.15521	-4.5716176	923.81	666.665	896.357	1115.033	1798.473	1110.546	3828.648	3323.491	2676.246
1224	SRSF4	201696_at	3522.1897	461.47397	3070.5264	396.16138	4335.2466	155.2003	0.007552826	0.1467038	0.52564734	451.66333	1.6347708	-4.5901594	0.021966893	0.07390733	-813.057	-2.9428155	-4.5810976	0.002642433	0.020459116	-1264.7203	-4.577586	-4.5746884	3779.249	2989.434	3797.886	2625.065	3203.163	3383.351	4353.201	4171.85	4480.689
1225	DNMT1	201697_s_at	2518.8838	214.99747	2544.1504	212.96992	4623.264	302.89493	1.56E-05	0.89736724	0.9844444	-25.266666	-0.1338127	-4.599172	1.15E-05	4.74E-04	-2104.3806	-11.144836	-4.5682883	1.25E-05	6.47E-04	-2079.114	-11.0110235	-4.5683284	2309.453	2739.046	2508.152	2552.639	2327.063	2752.749	4309.538	4914.02	4646.235
1226	GATC///SRSF9	201698_s_at	3328.9668	469.50732	2746.4485	385.8618	4941.353	917.9886	0.007072816	0.2684404	0.6785202	582.5187	1.2034348	-4.5936065	0.012827402	0.04912064	-1612.386	-3.3310547	-4.5791335	0.002780004	0.021149483	-2194.9048	-4.5344896	-4.574805	3519.049	2794.223	3673.629	3168.123	2660.239	2410.983	5297.337	5628.034	3898.688
1227	PSMC6	201699_at	939.21796	185.30083	1479.0063	310.28467	4126.8164	531.6694	2.30E-05	0.09866167	0.4391686	-539.7883	-1.9077271	-4.5880013	1.07E-05	4.53E-04	-3187.598	-11.265652	-4.5682535	3.61E-05	0.00117434	-2647.8096	-9.357924	-4.5689583	912.647	768.637	1136.37	1351.444	1832.74	1252.835	3733.142	4731.621	3915.685
1228	CCND3	201700_at	12049.683	1263.351	10821.724	1335.2946	8868.664	1162.3505	0.0354125	0.24032527	0.65000105	1227.9584	1.284667	-4.59297	0.012882168	0.04928801	3181.018	3.3279214	-4.579148	0.08088258	0.25452712	1953.0597	2.0432544	-4.5869675	11163.147	11489.656	13496.243	11030.771	9394.235	12040.165	10099.699	8716.259	7790.034
1229	PGRMC2	201701_s_at	652.1023	275.43356	924.80634	140.04128	386.82166	45.722748	0.018117923	0.08958685	0.42156333	-272.704	-1.9735888	-4.587495	0.09692405	0.22455381	265.28067	1.9198654	-4.5879073	0.0061104	0.037979923	537.9847	3.893454	-4.576821	890.504	350.591	715.212	919.197	1067.568	787.654	350.501	438.166	371.798
1230	PPP1R10	201702_s_at	53.528	17.240265	304.144	50.532883	324.02002	186.80637	0.030585028	0.023808232	0.23381174	-250.616	-2.8858747	-4.5814137	0.017268255	0.061242808	-270.492	-3.1147494	-4.5801873	0.82559735	0.9666747	-19.876	-0.22887464	-4.599011	66.68	34.01	59.894	246.235	326.895	339.302	330.821	133.906	507.333
1231	PPP1R10	201703_s_at	651.0334	124.18784	661.7817	127.16537	1167.7223	63.952354	7.40E-04	0.90242666	0.98526776	-10.748333	-0.12717436	-4.59918	5.11E-04	0.004662863	-516.689	-6.113468	-4.5716763	5.79E-04	0.006961269	-505.94067	-5.986294	-4.5718603	507.871	715.471	729.758	559.032	804.002	622.311	1102.554	1230.385	1170.228
1232	ENTPD6	201704_at	1026.7646	148.40045	839.16235	208.17159	569.0007	139.76256	0.02712663	0.18981767	0.59247893	187.60234	1.4540906	-4.591615	0.009581923	0.039459247	457.764	3.548092	-4.5781717	0.07507556	0.24108787	270.16165	2.0940013	-4.586589	976.651	909.909	1193.734	1071.63	669.971	775.886	570.154	428.665	708.183
1233	PSMD7	201705_at	1670.396	199.01575	2039.3643	145.13718	3672.9016	355.89124	3.80E-05	0.09504872	0.43188635	-368.96832	-1.9332068	-4.5878043	1.71E-05	5.86E-04	-2002.5056	-10.492113	-4.568497	6.39E-05	0.001637218	-1633.5374	-8.558907	-4.569387	1898.363	1531.302	1581.523	1895.536	2185.776	2036.781	4075.013	3398.44	3545.252
1234	PEX19	201706_s_at	857.36835	64.89463	804.91534	59.172997	993.535	42.674965	0.01174668	0.28979385	0.69870985	52.453	1.1464168	-4.594046	0.020961856	0.07135133	-136.16667	-2.976069	-4.5809164	0.004579246	0.0308501	-188.61966	-4.1224856	-4.5760336	830.362	810.338	931.405	869.377	792.305	753.064	945.661	1007.362	1027.582
1235	PEX19	201707_at	875.51935	25.527697	631.25195	98.79842	506.60367	157.24266	0.009116924	0.022952912	0.23028354	244.26733	2.9117224	-4.5812693	0.00327239	0.017746085	368.91568	4.397559	-4.5751886	0.181488	0.44839752	124.64833	1.4858366	-4.5913596	857.575	904.744	864.239	692.568	517.279	683.909	568.039	327.918	623.854
1237	NIPSNAP1	201709_s_at	2297.887	137.26451	1409.6761	348.9925	1295.707	120.7565	0.001356885	0.001444704	0.06930786	888.211	5.1088805	-4.5734224	7.23E-04	0.005841979	1002.18	5.764416	-4.572204	0.5333475	0.82923406	113.969	0.6555357	-4.5973477	2190.337	2250.834	2452.49	1666.811	1012.395	1549.822	1173.217	1299.252	1414.652
1238	MYBL2	201710_at	156.33934	79.57872	132.086	61.940678	1212.277	330.64688	3.03E-04	0.87837565	0.98021054	24.253334	0.1587942	-4.599138	2.43E-04	0.002884264	-1055.9376	-6.9135556	-4.5707016	2.12E-04	0.00350385	-1080.191	-7.07235	-4.5705404	214.393	65.627	188.998	60.882	173.531	161.845	1300.422	1489.919	846.49
1241	RANBP2	201713_s_at	1058.728	87.921165	1259.2076	422.466	1820.1699	93.018234	0.014892367	0.33770862	0.7417774	-200.47966	-1.0300556	-4.594917	0.005965629	0.027590724	-761.442	-3.912255	-4.576753	0.023932558	0.10411737	-560.96234	-2.8821995	-4.5814342	1152.759	978.565	1044.86	1092.37	1739.617	945.636	1715.255	1852.702	1892.553
1242	TUBG1	201714_at	243.92833	54.702137	145.675	44.11936	2116.3418	286.3917	2.31E-06	0.47656927	0.8336717	98.253334	0.7525823	-4.596787	2.16E-06	1.79E-04	-1872.4133	-14.341958	-4.567626	1.53E-06	2.05E-04	-1970.6666	-15.094541	-4.5675254	298.561	244.067	189.157	170.791	94.732	171.502	2443.215	1909.482	1996.328
1244	SNX1	201716_at	1232.4774	74.176445	1261.5587	68.42541	1711.9844	98.7528	2.38E-04	0.6637179	0.9196957	-29.081333	-0.45405397	-4.598312	1.49E-04	0.002086523	-479.507	-7.48666	-4.570159	2.19E-04	0.003590976	-450.42566	-7.032606	-4.57058	1311.59	1164.495	1221.347	1204.807	1337.542	1242.327	1608.026	1804.542	1723.385
1246	EPB41L2	201718_s_at	191.26634	112.275154	200.78133	98.01537	482.57132	148.46753	0.028464932	0.9220839	0.9882664	-9.515	-0.10144007	-4.599208	0.017488632	0.061876655	-291.305	-3.1056228	-4.580234	0.020150222	0.091466166	-281.79	-3.0041826	-4.5807652	61.631	254.772	257.396	89.264	273.271	239.809	499.992	326.162	621.56
1247	EPB41L2	201719_s_at	328.94333	36.82567	294.55435	73.613464	819.05536	105.71736	1.00E-04	0.5906471	0.8888253	34.389	0.5639175	-4.597822	9.53E-05	0.00159879	-490.112	-8.036952	-4.5697293	6.20E-05	0.001612876	-524.501	-8.60087	-4.5693617	371.216	311.794	303.82	349.085	210.82	323.758	705.008	913.776	838.382
1248	LAPTM5	201720_s_at	16444.979	2516.8152	15030.105	1322.694	5625.262	667.7553	1.37E-04	0.30724442	0.7130376	1414.8737	1.1023484	-4.5943804	7.04E-05	0.001336347	10819.717	8.429797	-4.569466	1.70E-04	0.003040666	9404.843	7.327449	-4.570299	13542.842	18028.555	17763.541	16243.155	13619.9	15227.262	4991.706	5561.447	6322.635
1249	LAPTM5	201721_s_at	30756.682	1638.949	25521.678	1477.7134	8014.095	1084.5543	3.99E-07	0.001941593	0.079227105	5235.006	4.844374	-4.5740166	1.61E-07	5.70E-05	22742.586	21.045555	-4.567064	9.50E-07	1.60E-04	17507.58	16.201181	-4.5674014	28906.158	31338.686	32025.201	27226.977	24618.047	24720.004	7158.35	7650.114	9233.822
1250	GALNT1	201722_s_at	1309.3077	107.851524	1507.6533	257.43478	2031.5529	267.19632	0.010205139	0.2834159	0.69224566	-198.34567	-1.1630696	-4.5939183	0.003985059	0.020479491	-722.24536	-4.23514	-4.575675	0.018324958	0.08526192	-523.89966	-3.0720701	-4.580407	1417.12	1201.417	1309.386	1686.621	1623.719	1212.62	2071.995	2276.223	1746.441
1253	CDC123	201725_at	2216.937	376.90884	2349.6414	179.3893	5569.217	808.3028	1.09E-04	0.749961	0.94839627	-132.70433	-0.33169353	-4.5987453	7.32E-05	0.001354862	-3352.28	-8.379	-4.5694985	9.45E-05	0.002095531	-3219.5757	-8.047306	-4.5697217	2650.939	1971.794	2028.078	2184.939	2540.783	2323.202	6483.549	5274.382	4949.72
1254	ELAVL1	201726_at	2753.339	381.9429	3281.5154	146.18224	7129.828	520.6513	2.96E-06	0.11334688	0.46740693	-528.17633	-1.8127444	-4.5887427	1.58E-06	1.56E-04	-4376.489	-15.020469	-4.5675344	3.74E-06	3.17E-04	-3848.3127	-13.207724	-4.5678096	3061.715	2326.097	2872.205	3300.461	3126.784	3417.301	7720.952	6929.171	6739.361
1255	ELAVL1	201727_s_at	965.295	100.6143	931.3117	157.18352	1929.6146	85.8469	1.94E-05	0.7219296	0.93985397	33.983334	0.37075937	-4.5986204	1.68E-05	5.84E-04	-964.31964	-10.5207615	-4.568487	1.34E-05	6.76E-04	-998.303	-10.891521	-4.568365	1080.807	918.308	896.77	899.265	792.621	1102.049	2028.726	1878.508	1881.61
1256	KIAA0100	201728_s_at	746.6016	94.21043	1029.215	133.2617	1188.7423	148.81625	0.008325641	0.024224993	0.23540004	-282.61334	-2.8736339	-4.5814824	0.002910551	0.01632003	-442.14066	-4.49572	-4.574911	0.1494057	0.39362705	-159.52733	-1.6220859	-4.5902615	854.974	700.612	684.219	876.615	1122.65	1088.38	1121.927	1359.256	1085.044
1257	KIAA0100	201729_s_at	1756.8403	216.32979	1180.6813	223.33165	2232.5654	365.16068	0.005158132	0.029900858	0.25935414	576.159	2.7260547	-4.582341	0.059637226	0.15606888	-475.725	-2.2508585	-4.5854516	0.00167225	0.014741167	-1051.884	-4.976913	-4.5737104	1998.43	1581.051	1691.04	1301.006	922.988	1318.05	2628.426	1908.885	2160.385
1258	TPR	201730_s_at	3435.1182	327.39417	2543.6458	50.76761	2342.263	479.41895	0.008515831	0.010570463	0.16448437	891.47235	3.4744728	-4.578488	0.003868742	0.020029547	1092.855	4.2593527	-4.5756	0.4586023	0.773759	201.38266	0.78487974	-4.596588	3797.354	3347.679	3160.321	2544.341	2492.534	2594.062	1789.875	2586.942	2649.972
1263	CLCN3	201735_s_at	688.155	44.816917	760.00195	158.00977	1171.5449	172.44054	0.005482193	0.5193721	0.8554199	-71.847	-0.6787806	-4.597219	0.00267593	0.015316657	-483.39	-4.5668683	-4.5747175	0.006152425	0.03815599	-411.543	-3.8880875	-4.5768404	738.578	652.859	673.028	649.262	940.949	689.795	1128.589	1024.643	1361.403
1266	EIF1B	201738_at	3362.0195	140.49016	2882.955	132.98216	4277.4956	142.24347	1.21E-05	0.002931619	0.09632696	479.06433	4.489643	-4.574928	6.29E-05	0.001252365	-915.47565	-8.5795555	-4.5693746	4.01E-06	3.29E-04	-1394.54	-13.069199	-4.5678353	3502.954	3221.978	3361.127	3022.076	2869.683	2757.107	4428.742	4257.338	4146.406
1268	NDUFS3	201740_at	2851.2078	391.7971	2117.8801	99.80183	3288.1497	231.33987	0.002305785	0.009285567	0.15647432	733.32764	3.5717747	-4.5780725	0.07140011	0.17832422	-436.942	-2.128187	-4.5863366	7.72E-04	0.008512526	-1170.2697	-5.6999617	-4.57231	2813.105	2479.854	3260.664	2105.348	2223.356	2024.936	3395.551	3446.267	3022.631
1270	SRSF1	201742_x_at	3170.7246	1360.8876	3410.2073	566.6122	10917.249	266.33994	1.15E-05	0.726965	0.9417527	-239.48267	-0.36369675	-4.5986443	8.07E-06	3.83E-04	-7746.5234	-11.764465	-4.5681195	9.93E-06	5.64E-04	-7507.041	-11.400769	-4.5682154	1750.977	3297.287	4463.91	2846.048	3405.333	3979.241	11224.53	10752.638	10774.577
1274	TP53	201746_at	986.34735	143.66367	1466.8219	319.83392	2516.3435	432.26678	0.001268189	0.0913462	0.4248672	-480.47467	-1.960323	-4.5875964	4.51E-04	0.004300592	-1529.9963	-6.2423415	-4.5714984	0.003763234	0.026612548	-1049.5216	-4.2820187	-4.575531	1021.519	828.364	1109.159	1555.9	1732.674	1111.892	2983.337	2435.466	2130.228
1275	SAFB	201747_s_at	385.03732	96.3243	641.0997	185.63437	700.95703	110.57015	0.043773033	0.045564596	0.3094532	-256.06235	-2.434899	-4.5841846	0.020153036	0.06920483	-315.91968	-3.0040832	-4.5807657	0.5872603	0.8647275	-59.857334	-0.56918395	-4.5977964	431.816	449.039	274.257	476.803	842.475	604.021	576.023	740.634	786.214
1279	JOSD1	201751_at	3347.761	1055.4414	1694.7837	274.65182	2004.8833	262.03802	0.027260652	0.012468834	0.17742297	1652.9773	3.351931	-4.5790367	0.030027546	0.093538344	1342.8777	2.7231066	-4.582359	0.54969233	0.84068596	-310.09967	-0.62882453	-4.597492	4508.708	2446.183	3088.392	1946.098	1401.602	1736.651	1801.346	1912.762	2300.542
1280	ADD3	201752_s_at	16136.086	2150.7302	12361.544	2417.4905	3065.1296	1092.3143	1.57E-04	0.040551882	0.29501066	3774.542	2.5149953	-4.5836577	5.72E-05	0.001181203	13070.956	8.70924	-4.5692983	4.73E-04	0.006054422	9296.414	6.194245	-4.5715637	13656.464	17495.26	17256.533	11395.793	10576.214	15112.624	2054.098	2917.567	4223.724
1281	ADD3	201753_s_at	13758.09	3740.7134	12638.954	1826.8093	3383.2732	1000.8274	0.00173352	0.5709486	0.8803337	1119.136	0.59479576	-4.5976686	9.36E-04	0.007048787	10374.816	5.513983	-4.5726314	0.001784093	0.015432817	9255.681	4.919187	-4.5738416	10454.659	12999.733	17819.877	12781.12	10745.215	14390.526	2228.054	3933.376	3988.39
1283	MCM5	201755_at	445.172	121.37419	330.941	66.82562	2305.7273	267.41937	2.69E-06	0.4202204	0.799265	114.231	0.85694367	-4.5961246	2.59E-06	1.99E-04	-1860.5553	-13.957604	-4.567683	1.73E-06	2.16E-04	-1974.7864	-14.8145485	-4.567561	569.377	326.842	439.297	297.312	407.901	287.61	2409.191	2505.957	2002.034
1284	RPA2	201756_at	2866.284	116.55366	3206.4119	726.0333	5618.6235	689.16174	8.93E-04	0.46819738	0.82903045	-340.12766	-0.76752657	-4.5966954	4.65E-04	0.004382721	-2752.3394	-6.210884	-4.5715413	0.001007769	0.01039635	-2412.2117	-5.4433575	-4.5727596	2867.932	2982.005	2748.915	2412.096	3835.779	3371.36	5799.469	4857.071	6199.33
1285	RPL10///NDUFS5	201757_at	8358.848	689.1888	6939.2734	571.5353	7173.7183	399.44638	0.028415682	0.013514121	0.1837175	1419.574	3.2927701	-4.579313	0.028935226	0.0909912	1185.1293	2.7489645	-4.5822043	0.60368186	0.8741305	-234.44467	-0.54380566	-4.5979185	7909.886	8014.288	9152.368	7507.68	6364.66	6945.48	7605.522	7098.231	6817.401
1286	TSG101	201758_at	1069.5183	211.95651	979.7573	131.9289	2014.3671	422.23135	0.003671433	0.6905262	0.9297945	89.761	0.41529602	-4.5984626	0.00337652	0.018147368	-944.8487	-4.3715186	-4.5752645	0.002073291	0.017158452	-1034.6096	-4.7868147	-4.574155	1196.63	824.834	1187.091	1121.297	957.774	860.201	2380.918	2109.497	1552.686
1287	TBCD	201759_at	82.429665	41.90212	197.10767	89.69386	244.38432	24.687466	0.029461127	0.047190353	0.31568378	-114.678	-2.410861	-4.584346	0.011608915	0.045542512	-161.95467	-3.4047523	-4.5787964	0.35382134	0.67611706	-47.27667	-0.99389136	-4.5951786	74.427	127.756	45.106	123.867	170.31	297.146	231.297	272.86	228.996
1288	WSB2	201760_s_at	1092.7427	576.5572	1844.257	94.54763	4335.7036	831.87396	4.44E-04	0.13718636	0.5103413	-751.51434	-1.6812714	-4.5897865	1.81E-04	0.002344358	-3242.961	-7.2550817	-4.5703654	8.79E-04	0.009351304	-2491.4468	-5.57381	-4.5725255	1692.517	542.613	1043.098	1950.13	1814.395	1768.246	5249.143	4136.347	3621.621
1289	MTHFD2	201761_at	714.77936	326.29202	1187.4276	219.23001	11017.02	2094.4836	1.89E-05	0.6295119	0.90669084	-472.64835	-0.5046434	-4.598098	1.26E-05	4.98E-04	-10302.24	-10.999631	-4.5683317	1.71E-05	7.70E-04	-9829.592	-10.4949875	-4.568496	999.767	358.854	785.717	994.716	1425.94	1141.627	8602.13	12110.037	12338.891
1290	MIR7703///PSME2	201762_s_at	5593.4624	1268.1915	5710.3755	1092.2844	12275.32	2159.6282	0.001285471	0.9252024	0.9889005	-116.91333	-0.09736507	-4.5992117	8.88E-04	0.006784919	-6681.858	-5.564631	-4.572541	9.83E-04	0.010203984	-6564.945	-5.4672656	-4.5727158	6560.797	4157.688	6061.902	6945.229	4870.602	5315.296	10032.009	14340.193	12453.759
1292	TMEM106C	201764_at	565.54034	135.46515	512.571	297.2125	2794.0784	381.7386	2.70E-05	0.8178166	0.9655809	52.969334	0.23930554	-4.5989885	2.24E-05	6.73E-04	-2228.538	-10.068118	-4.568653	1.92E-05	8.18E-04	-2281.5073	-10.307424	-4.568563	500.51	474.852	721.259	556.474	195.849	785.39	3008.971	3019.934	2353.33
1293	HEXA	201765_s_at	1570.8457	103.40073	1252.7417	163.22751	1005.16534	151.818	0.004111468	0.022863135	0.23016039	318.104	2.9144943	-4.581254	0.001332437	0.009122592	565.68036	5.1828084	-4.573268	0.05813055	0.2000768	247.57634	2.2683141	-4.585328	1646.114	1613.478	1452.945	1333.586	1064.87	1359.769	1044.02	1133.78	837.696
1295	ELAC2	201767_s_at	593.3203	289.9125	686.19135	87.00694	1451.812	189.6634	0.001873275	0.57483655	0.8823923	-92.871	-0.588653	-4.5976996	0.00100979	0.007450711	-858.49164	-5.4414587	-4.5727634	0.001923094	0.016337132	-765.62067	-4.8528056	-4.5739965	885.956	306.21	587.795	702.987	592.011	763.576	1536.595	1234.546	1584.295
1298	SNRPA	201770_at	3040.7012	705.72626	2041.7344	189.97905	3642.8118	136.17139	0.005384122	0.018786667	0.21231313	998.967	3.0542388	-4.5805	0.10878738	0.24550426	-602.11035	-1.8408904	-4.5885215	0.001833137	0.015795741	-1601.0774	-4.895129	-4.5738974	2815.498	2475.061	3831.545	2044.966	1850.16	2230.077	3780.824	3639.052	3508.559
1299	SCAMP3	201771_at	1878.3623	144.04155	1881.4493	307.86505	2626.4229	190.58124	0.005004469	0.98618615	0.99881285	-3.087	-0.017950295	-4.5992546	0.003466061	0.01849922	-748.06067	-4.349825	-4.575328	0.003542131	0.025342908	-744.9737	-4.3318744	-4.5753813	2037.701	1757.385	1840.001	2233.605	1663.292	1747.451	2654.063	2423.531	2801.675
1300	AZIN1	201772_at	1973.8063	627.2287	2774.0986	371.46768	3853.3398	438.51968	0.004849274	0.070291266	0.37879086	-800.29236	-2.138847	-4.586259	0.001588174	0.010378089	-1879.5337	-5.0232086	-4.5736074	0.023859344	0.103892215	-1079.2413	-2.8843613	-4.5814223	1547.28	1680.145	2693.994	2347.302	2950.46	3024.534	3716.443	4343.978	3499.599
1301	ADNP	201773_at	1928.5557	260.2455	2489.5996	885.4819	3400.8782	272.09567	0.029069105	0.22703779	0.63516426	-561.044	-1.3259449	-4.5926423	0.010497906	0.04229341	-1472.3226	-3.4796178	-4.5784655	0.06877777	0.22607686	-911.2787	-2.153673	-4.58615	2164.806	1971.263	1649.598	3435.712	2352.299	1680.788	3713.712	3219.214	3269.709
1302	NCAPD2	201774_s_at	734.96136	111.70937	700.37067	180.35751	2066.9705	285.73624	8.25E-05	0.832195	0.9705927	34.590668	0.22005196	-4.5990295	6.81E-05	0.001311989	-1332.009	-8.473707	-4.569439	5.79E-05	0.001558758	-1366.5996	-8.69376	-4.569307	862.083	652.452	690.349	542.167	896.765	662.18	1937.664	2394.502	1868.745
1304	EFCAB14	201776_s_at	1514.3788	109.0855	1895.3944	320.00073	1080.5553	55.3972	0.003369326	0.040440224	0.29458302	-381.01566	-2.5168939	-4.5836453	0.024498243	0.080290385	433.82333	2.8657281	-4.581527	0.001074696	0.010910001	814.839	5.3826222	-4.572873	1528.483	1398.927	1615.726	2114.008	1528.102	2044.073	1016.979	1106.229	1118.458
1306	EFCAB14	201778_s_at	5262.457	686.3456	5794.8906	591.1644	2622.283	633.2099	7.36E-04	0.3099526	0.71568674	-532.433	-1.095694	-4.5944304	0.001018614	0.007499663	2640.1743	5.433215	-4.5727787	3.45E-04	0.004878985	3172.6074	6.528909	-4.571134	5713.285	4472.565	5601.522	5810.368	5196.139	6378.164	2022.786	2559.53	3284.533
1307	RNF13	201779_s_at	2991.2693	661.4238	2438.8154	255.61882	1911.2843	336.23767	0.047469173	0.15416293	0.5380972	552.454	1.6002642	-4.590437	0.016945677	0.060435425	1079.985	3.1283355	-4.580118	0.17092223	0.43030846	527.531	1.5280712	-4.5910187	3744.667	2506.056	2723.085	2149.602	2532.356	2634.488	1872.999	1595.828	2265.026
1310	AIP	201782_s_at	3943.4922	347.74854	2835.47	675.1131	2788.5178	560.2259	0.0461541	0.032411307	0.26911286	1108.0223	2.6699424	-4.5826807	0.027557494	0.087723374	1154.9744	2.78308	-4.5820036	0.9131405	0.98711747	46.952	0.11313773	-4.599196	3762.083	3723.96	4344.434	3609.059	2365.323	2532.028	3307.911	2862.777	2194.866
1311	RELA	201783_s_at	3450.249	587.8562	2684.7441	284.7624	2131.5417	218.42535	0.010281208	0.03992252	0.29276958	765.505	2.5257683	-4.583588	0.003460943	0.018485185	1318.7073	4.351048	-4.5753245	0.111293845	0.32005078	553.20233	1.8252798	-4.588644	4105.809	3274.967	2969.971	2962.673	2393.608	2697.951	2115.301	1921.69	2357.634
1312	C11orf58	201784_s_at	4639.361	100.80256	5915.112	1672.1705	8734.079	2483.792	0.044258814	0.36527145	0.7618783	-1275.7506	-0.9689631	-4.5953565	0.017381705	0.061586756	-4094.7173	-3.1100357	-4.5802116	0.070061974	0.22918247	-2818.9666	-2.1410725	-4.586242	4755.738	4583.048	4579.298	5534.651	7744.73	4465.955	9250.574	10919.015	6032.647
1318	DHCR7	201790_s_at	425.25168	31.189426	425.772	116.210266	633.55133	116.438324	0.043775044	0.9946801	0.9992678	-0.52033335	-0.006912532	-4.599256	0.028189115	0.08928757	-208.29967	-2.7672224	-4.5820966	0.02846919	0.11850917	-207.77933	-2.76031	-4.582137	413.297	460.65	401.808	294.339	514.916	468.061	709.169	692.02	499.465
1319	DHCR7	201791_s_at	409.70898	37.050518	392.767	83.79911	621.60895	47.85631	0.003687996	0.7352919	0.94528323	16.942	0.35206187	-4.598682	0.003249635	0.017659763	-211.9	-4.403371	-4.575172	0.002149245	0.017587302	-228.842	-4.755433	-4.574232	428.515	367.027	433.585	325.109	486.505	366.687	655.428	642.547	566.852
1323	LBR	201795_at	3493.928	762.6558	4583.542	477.823	6036.971	1020.7882	0.011612794	0.11192485	0.46457472	-1089.614	-1.8214035	-4.5886745	0.00390862	0.020179743	-2543.0432	-4.2509623	-4.575626	0.045920737	0.16799454	-1453.4293	-2.4295588	-4.5842204	2770.568	3420.629	4290.587	4823.446	4893.88	4033.3	5454.78	7215.647	5440.487
1324	VARS	201796_s_at	270.994	94.81839	304.82703	42.247223	572.4456	62.690437	0.001933636	0.5623694	0.8761477	-33.833	-0.6084377	-4.597599	0.00103166	0.007571962	-301.45166	-5.4211736	-4.572801	0.002012795	0.016832352	-267.61865	-4.8127356	-4.5740924	257.256	371.932	183.794	280.691	353.609	280.181	503.204	625.35	588.783
1325	VARS	201797_s_at	481.81998	100.01716	352.82236	80.66379	1029.1263	90.76335	7.20E-05	0.112381555	0.46555087	128.99767	1.8186109	-4.5886965	1.23E-04	0.001862616	-547.30634	-7.7159324	-4.56997	3.19E-05	0.001097748	-676.304	-9.534544	-4.5688767	564.617	370.694	510.149	413.51	261.287	383.67	1082.111	1080.944	924.324
1326	MYOF	201798_s_at	378.38303	310.77014	176.19832	56.298683	1085.7157	339.38858	0.00726408	0.35585058	0.7554705	202.18466	0.9894284	-4.5952106	0.010756332	0.04293092	-707.33264	-3.4614644	-4.5785446	0.003069998	0.022795325	-909.51733	-4.450893	-4.5750365	647.986	38.487	448.676	121.84	234.255	172.5	1442.395	766.772	1047.98
1329	SLC29A1	201801_s_at	117.98966	53.77771	164.08101	79.33149	1516.394	314.3934	4.37E-05	0.7604633	0.94897854	-46.09133	-0.31720617	-4.5987883	3.01E-05	7.96E-04	-1398.4043	-9.623989	-4.5688367	3.73E-05	0.001192878	-1352.313	-9.306783	-4.568983	159.151	57.143	137.675	112.953	255.47	123.82	1845.669	1219.368	1484.145
1330	SLC29A1	201802_at	231.73499	61.103	348.60464	138.80598	1380.0903	297.48523	2.10E-04	0.45478866	0.8197385	-116.86967	-0.7918463	-4.5965443	1.17E-04	0.001798096	-1148.3553	-7.7806406	-4.5699196	2.28E-04	0.00368284	-1031.4857	-6.9887943	-4.570624	240.268	166.814	288.123	214.835	491.951	339.028	1584.613	1038.82	1516.838
1331	POLR2B	201803_at	2856.079	105.08871	2744.4753	335.02322	4261.3286	288.02603	2.29E-04	0.59480953	0.89055043	111.60367	0.5574684	-4.5978537	2.22E-04	0.002689425	-1405.2496	-7.019324	-4.5705934	1.38E-04	0.002685327	-1516.8534	-7.5767922	-4.570083	2970.578	2764.028	2833.631	2895.49	2360.526	2977.41	4572.316	4003.736	4207.934
1333	PRKAG1	201805_at	1167.2386	90.324585	1092.078	82.415215	1491.8947	282.3884	0.047924098	0.5983376	0.8920022	75.16067	0.55202186	-4.5978794	0.049045082	0.13520618	-324.656	-2.3844547	-4.584524	0.022164207	0.098422684	-399.81668	-2.9364767	-4.5811324	1065.169	1199.703	1236.844	1061.601	1029.242	1185.391	1626.087	1167.432	1682.165
1338	SH3BP5	201810_s_at	2632.957	1139.1752	3226.4138	573.13574	1338.0343	268.58203	0.034762546	0.3351649	0.73989296	-593.45667	-1.0358881	-4.594874	0.058816724	0.15457165	1294.9226	2.2603083	-4.5853844	0.013451084	0.068159975	1888.3793	3.2961962	-4.5792966	3938.036	2122.884	1837.951	2743.206	3076.396	3859.639	1034.616	1434.162	1545.325
1339	SH3BP5	201811_x_at	3323.9504	774.66693	5335.313	650.79395	2341.1562	753.37726	0.002984108	0.008632109	0.15265816	-2011.363	-3.6270254	-4.5778446	0.12023295	0.26405978	982.794	1.7722404	-4.589062	0.001055875	0.01075476	2994.157	5.399266	-4.572842	4077.913	2530.119	3363.819	4588.947	5784.23	5632.763	1472.521	2816.483	2734.465
1340	C4orf46///TOMM7	201812_s_at	25099.396	874.21075	19929.031	1949.2689	9174.683	857.5397	3.41E-06	0.001442143	0.06930786	5170.364	5.1104946	-4.5734186	1.15E-06	1.36E-04	15924.712	15.740316	-4.5674496	1.57E-05	7.29E-04	10754.349	10.629821	-4.56845	25638.75	24090.754	25568.68	21443.14	17729.668	20614.285	8378.971	9062.14	10082.937
1344	GBAS	201816_s_at	1841.3295	245.44284	1984.3383	142.73683	2424.165	344.1233	0.049992483	0.49109033	0.8419156	-143.009	-0.7270743	-4.59694	0.021344768	0.072352216	-582.8357	-2.9632041	-4.580986	0.06093928	0.20703003	-439.82666	-2.2361298	-4.585556	1839.748	1596.681	2087.559	2137.282	1854.669	1961.064	2296.502	2813.876	2162.117
1347	SCARB1	201819_at	202.039	32.685314	63.691334	41.87179	186.776	82.04665	0.03745183	0.019679463	0.21665882	138.34767	3.021046	-4.580675	0.7488054	0.8763956	15.263	0.3332924	-4.5987406	0.03159138	0.12789802	-123.08466	-2.6877534	-4.5825725	168.183	204.522	233.412	84.961	15.454	90.659	277.638	164.577	118.113
1349	TIMM17A	201821_s_at	879.018	180.52144	731.955	113.01126	3562.8596	521.16364	1.50E-05	0.57195514	0.88086045	147.063	0.5932031	-4.5976768	1.40E-05	5.31E-04	-2683.8416	-10.825724	-4.568386	9.83E-06	5.61E-04	-2830.9048	-11.418926	-4.5682106	1041.148	684.492	911.414	640.883	858.429	696.553	3816.945	3908.249	2963.385
1351	RNF14	201823_s_at	551.783	20.7786	748.2004	173.408	905.5884	26.608814	0.009116923	0.04274753	0.30029738	-196.41733	-2.4787211	-4.5838947	0.003019144	0.016775068	-353.80533	-4.4649053	-4.574997	0.08794736	0.27053162	-157.388	-1.986184	-4.587399	547.36	533.572	574.417	612.28	943.497	688.824	936.067	893.713	886.985
1353	SCCPDH	201825_s_at	394.301	64.07221	187.06035	25.473652	811.6829	162.2722	3.11E-04	0.034816127	0.27826676	207.24066	2.6202967	-4.582988	0.001202883	0.008482225	-417.382	-5.277269	-4.573077	1.06E-04	0.002262102	-624.6227	-7.8975654	-4.569831	417.02	443.918	321.965	174.959	216.329	169.893	865.373	940.306	629.37
1355	SMARCD2	201827_at	871.513	121.23059	1184.8093	182.58818	1271.2316	108.50226	0.018601537	0.023873905	0.2338208	-313.29633	-2.883931	-4.5814247	0.008057918	0.03466102	-399.71866	-3.679459	-4.5776334	0.45278203	0.76979333	-86.42233	-0.7955281	-4.5965214	800.073	802.978	1011.488	975.64	1312.298	1266.49	1149.97	1359.147	1304.578
1357	NET1	201829_at	1008.57764	125.53622	464.489	78.346825	1020.60034	397.4714	0.03366008	0.023049178	0.23062631	544.0887	2.9087627	-4.5812855	0.9505727	0.9777147	-12.022667	-0.06427461	-4.5992365	0.021051425	0.09466982	-556.1113	-2.9730375	-4.5809326	908.162	1149.322	968.249	382.936	539.178	471.353	897.913	1464.951	698.937
1358	NET1	201830_s_at	1131.2347	291.3594	241.40733	101.79923	1305.8767	179.97192	5.98E-04	8.22E-04	0.058440905	889.82733	5.638948	-4.572413	0.3054725	0.5098912	-174.642	-1.1067283	-4.594347	2.83E-04	0.00422978	-1064.4694	-6.745676	-4.570883	795.198	1285.117	1313.389	235.816	142.519	345.887	1376.056	1440.186	1101.388
1359	USO1	201831_s_at	1016.572	47.841465	1115.5814	158.4652	1761.7758	259.1785	0.001917468	0.49076724	0.8419156	-99.00933	-0.7276364	-4.5969367	9.73E-04	0.007244681	-745.2037	-5.4766283	-4.5726986	0.002165213	0.017647445	-646.19434	-4.748992	-4.574248	981.373	1071.044	997.299	969.922	1284.321	1092.501	1469.649	1851.536	1964.142
1360	USO1	201832_s_at	2079.0212	331.15668	2424.9583	342.4288	3248.514	571.01416	0.023780162	0.32592025	0.7318099	-345.937	-1.0573854	-4.5947156	0.009250243	0.038431495	-1169.4927	-3.5746522	-4.5780606	0.04041833	0.15280652	-823.55566	-2.5172668	-4.583643	2269.301	1696.636	2271.127	2134.732	2337.512	2802.631	3035.408	2814.7	3895.434
1361	HDAC2	201833_at	1551.4952	209.30853	1702.6709	350.62466	3851.443	284.08997	2.74E-05	0.51285684	0.85188144	-151.17566	-0.68975264	-4.5971565	1.71E-05	5.86E-04	-2299.9478	-10.493719	-4.568496	2.67E-05	0.001000393	-2148.772	-9.8039665	-4.5687594	1681.721	1310.056	1662.709	1446.472	2102.265	1559.276	4058.569	3968.178	3527.582
1362	PRKAB1	201834_at	501.90833	15.797277	561.69464	108.37978	319.22568	89.38325	0.01712439	0.38258198	0.7742926	-59.786335	-0.9323884	-4.595613	0.025087245	0.0815491	182.68266	2.848999	-4.5816226	0.007056997	0.04244531	242.469	3.7813876	-4.5772367	520.095	494.035	491.595	536.555	680.435	468.094	348.492	218.878	390.307
1363	PRKAB1	201835_s_at	973.5073	182.04854	752.0044	53.727642	579.5577	58.556976	0.009353172	0.041652232	0.29716268	221.503	2.4965694	-4.583778	0.003109356	0.017128747	393.94968	4.440223	-4.5750666	0.09360516	0.28347427	172.44667	1.9436536	-4.587724	781.109	1143.047	996.366	697.972	805.422	752.619	559.499	645.508	533.666
1366	SUPT7L	201838_s_at	440.78867	38.026363	362.96103	76.8362	282.866	37.2111	0.026481979	0.12107822	0.4800374	77.82767	1.7674228	-4.5891004	0.009108302	0.0379791	157.92267	3.5863354	-4.578012	0.11233212	0.32215396	80.095	1.8189127	-4.588694	425.131	484.144	413.091	296.564	345.195	447.124	243.218	288.348	317.032
1368	NEDD8	201840_at	3311.0027	234.48907	2638.6843	172.15	3756.8215	346.38004	0.002586243	0.012139988	0.17506434	672.31836	3.3716533	-4.5789466	0.060971715	0.15851507	-445.819	-2.235767	-4.585559	8.49E-04	0.009126198	-1118.1373	-5.6074204	-4.572467	3219.269	3136.248	3577.491	2836.069	2519.619	2560.365	3460.172	4137.479	3672.814
1372	RYBP	201844_s_at	1631.7423	372.14926	1295.28	370.27338	3305.472	376.20422	4.51E-04	0.27569246	0.68550485	336.46234	1.1836582	-4.5937595	6.38E-04	0.005366908	-1673.7296	-5.8881	-4.5720086	2.12E-04	0.00350385	-2010.192	-7.0717583	-4.570541	2051.164	1341.043	1503.02	1043.779	1720.468	1121.593	3192.191	2998.925	3725.3
1373	RYBP	201845_s_at	1232.3893	195.49358	1624.0238	454.26398	4720.4453	345.665	7.12E-06	0.18444498	0.58513093	-391.63434	-1.4744184	-4.5914516	3.89E-06	2.53E-04	-3488.056	-13.131775	-4.5678234	8.57E-06	5.14E-04	-3096.4216	-11.657357	-4.5681467	1272.705	1019.881	1404.582	1485.236	2131.492	1255.343	4370.056	5061.184	4730.096
1374	RYBP	201846_s_at	2405.2751	321.4188	1835.6246	59.803032	3410.0535	616.05493	0.004115928	0.10638028	0.45481038	569.6507	1.8562136	-4.588402	0.013863609	0.052015964	-1004.778	-3.2740812	-4.5794015	0.001411137	0.013096361	-1574.4287	-5.130295	-4.573377	2670.003	2047.635	2498.188	1825.378	1899.889	1781.607	3201.131	2925.628	4103.401
1375	LIPA	201847_at	4003.0515	441.89764	3346.5466	179.09602	1721.2148	127.52948	4.73E-05	0.019742418	0.21699531	656.50464	3.018766	-4.5806875	1.71E-05	5.86E-04	2281.8364	10.492431	-4.5684967	1.50E-04	0.002835542	1625.3317	7.473665	-4.57017	4407.596	3531.463	4070.095	3404.992	3145.529	3489.119	1579.402	1826.481	1757.762
1376	BNIP3	201848_s_at	651.478	89.22703	682.36066	75.30646	1098.086	320.16556	0.037473608	0.84343237	0.9737572	-30.882668	-0.20506904	-4.599059	0.02127306	0.072183274	-446.608	-2.9655945	-4.580973	0.028460408	0.11850917	-415.72534	-2.7605257	-4.582136	549.047	712.305	693.082	678.065	759.723	609.294	1430.852	1071.188	792.218
1377	BNIP3	201849_at	836.041	207.11186	737.66266	26.513494	1433.3134	341.2919	0.011618299	0.5949336	0.89055043	98.378334	0.5572765	-4.5978546	0.011949795	0.046577517	-597.27234	-3.3833244	-4.578893	0.005754401	0.03635535	-695.6507	-3.9406009	-4.576652	643.522	809.428	1055.173	731.286	714.919	766.783	1761.698	1457.808	1080.434
1378	CAPG	201850_at	723.663	240.819	1003.6279	270.9057	433.4177	36.30005	0.027901994	0.12593178	0.48981288	-279.965	-1.7403685	-4.5893154	0.11475462	0.25532472	290.24533	1.804275	-4.5888095	0.009625923	0.053237636	570.2103	3.5446436	-4.5781865	756.33	468.178	946.481	740.696	1281.859	988.329	395.096	437.872	467.285
1379	SH3GL1	201851_at	818.0573	123.13572	916.22565	104.85406	649.79767	61.543564	0.0307026	0.24733219	0.65783036	-98.168335	-1.2636904	-4.5931354	0.06754886	0.17135602	168.25967	2.165954	-4.586061	0.011226039	0.05947452	266.428	3.4296446	-4.5786853	717.226	955.29	781.656	965.427	987.431	795.819	602.551	719.393	627.449
1381	CDC25B	201853_s_at	6973.0103	1077.6366	6329.3594	1268.5437	2072.257	335.42166	6.50E-04	0.41738725	0.79791653	643.6507	0.862446	-4.5960884	3.33E-04	0.003513118	4900.753	6.56666	-4.571089	7.69E-04	0.008488219	4257.1025	5.7042136	-4.572303	8090.927	5940.768	6887.335	7250.252	4882.419	6855.407	2026.266	1762.204	2428.301
1382	ATMIN	201854_s_at	1692.0153	239.99951	1644.649	81.36185	1235.187	140.92143	0.017705506	0.72327024	0.9404364	47.366333	0.36887705	-4.5986266	0.009460929	0.039083775	456.82834	3.557664	-4.5781317	0.015586454	0.07610318	409.462	3.1887867	-4.5798154	1968.556	1538.134	1569.356	1698.432	1551.047	1684.468	1299.847	1073.539	1332.175
1383	ATMIN	201855_s_at	1188.6718	118.89015	1529.1416	227.42232	886.0423	238.20085	0.013151459	0.06415154	0.36355257	-340.47	-2.2011132	-4.585807	0.0918627	0.21538053	302.62933	1.9564761	-4.587626	0.004384266	0.029803108	643.0993	4.1575894	-4.57592	1122.179	1117.904	1325.932	1411.962	1791.257	1384.206	685.973	1149.536	822.618
1384	ZFR	201856_s_at	767.31134	84.16934	841.52606	178.22511	1193.8497	54.698456	0.005110719	0.4433189	0.8136583	-74.21467	-0.8130461	-4.5964103	0.002364234	0.013937094	-426.53833	-4.672868	-4.5744395	0.006379041	0.039244663	-352.32367	-3.8598216	-4.5769434	718.387	864.501	719.046	636.716	961.362	926.5	1152.816	1172.784	1255.949
1385	ZFR	201857_at	2690.41	233.97957	2561.6523	127.58055	4401.0405	609.57666	7.23E-04	0.6735382	0.9221984	128.75766	0.43977144	-4.598369	6.68E-04	0.005520946	-1710.6304	-5.842653	-4.5720797	4.34E-04	0.0057143	-1839.388	-6.2824244	-4.571445	2692.523	2923.326	2455.381	2655.763	2612.751	2416.443	4692.032	3700.498	4810.591
1386	SRGN	201858_s_at	8860.093	4976.3604	8480.307	1075.2466	15158.731	725.2927	0.037127964	0.8713575	0.97874993	379.78534	0.16805358	-4.5991235	0.02739882	0.08740278	-6298.6387	-2.787124	-4.5819798	0.02158743	0.096418664	-6678.424	-2.9551775	-4.58103	13792.676	3841.081	8946.519	9596.462	7451.269	8393.189	14349.965	15751.456	15374.771
1388	PLAT	201860_s_at	27.383333	27.368416	87.56567	59.81964	487.632	66.26242	3.38E-05	0.21421911	0.622067	-60.182335	-1.3678206	-4.592308	1.75E-05	5.87E-04	-460.24866	-10.4605055	-4.568508	4.34E-05	0.00131237	-400.06635	-9.092685	-4.5690894	58.914	13.46	9.776	92.333	25.505	144.859	450.411	448.349	564.136
1391	FAM32A	201863_at	2181.3713	230.765	1518.6578	316.00192	1358.256	100.60603	0.005680102	0.007663538	0.14607923	662.7133	3.7178824	-4.5774817	0.002520969	0.014617421	823.11536	4.617752	-4.5745826	0.3984856	0.7205595	160.402	0.89986986	-4.5958366	2273.2	1918.828	2352.086	1798.075	1175.721	1582.178	1350.612	1261.69	1462.466
1392	GDI1	201864_at	2749.9736	308.93094	3601.2722	425.80396	2719.9973	338.57996	0.02494888	0.017837238	0.20790687	-851.29834	-3.0914333	-4.580307	0.91641176	0.9612315	29.976334	0.10885706	-4.5992002	0.015341272	0.0752641	881.27466	3.2002904	-4.5797586	3009.511	2408.265	2832.145	3203.958	4050.758	3549.1	2330.427	2943.288	2886.277
1398	TOMM34	201870_at	1204.8513	139.23198	979.52734	63.037792	2278.5403	404.19305	5.74E-04	0.2761358	0.68612254	225.324	1.1824635	-4.593769	8.26E-04	0.006421028	-1073.689	-5.634544	-4.57242	2.65E-04	0.004067892	-1299.013	-6.8170075	-4.5708046	1045.147	1300.717	1268.69	907.091	1021.95	1009.541	2213.998	2711.121	1910.502
1399	UBXN1	201871_s_at	3157.7168	230.52249	2712.015	647.15344	1664.2716	153.56099	0.005352508	0.19391504	0.59802896	445.70166	1.4389346	-4.5917373	0.001992688	0.012300016	1493.445	4.8215427	-4.574071	0.011961374	0.062391218	1047.7433	3.3826082	-4.5788965	2910.657	3195.446	3367.047	3420.683	2152.377	2562.985	1611.54	1837.251	1544.024
1400	ABCE1	201872_s_at	1615.493	425.41013	2020.049	613.17584	5488.0757	351.60278	2.75E-05	0.30220014	0.7084826	-404.556	-1.1148716	-4.5942855	1.53E-05	5.57E-04	-3872.5823	-10.672027	-4.568436	3.15E-05	0.001088799	-3468.0264	-9.557155	-4.5688667	1125.734	1893.173	1827.572	1397.553	2623.459	2039.135	5783.157	5099.04	5582.029
1401	ABCE1	201873_s_at	1147.4784	32.668594	1406.9545	590.4271	3787.5652	182.92363	5.09E-05	0.3730693	0.7680767	-259.476	-0.95232785	-4.595474	2.88E-05	7.77E-04	-2640.0867	-9.689636	-4.568808	5.60E-05	0.001526363	-2380.6106	-8.7373085	-4.569282	1151.996	1177.653	1112.786	1078.737	2088.566	1053.56	3719.653	3994.732	3648.31
1405	PPP2R5C	201877_s_at	3725.3174	636.9031	4907.7285	710.4195	2930.7793	623.6357	0.01651089	0.050872598	0.32690296	-1182.411	-2.3594186	-4.584695	0.15747362	0.32186615	794.538	1.585445	-4.590556	0.00572335	0.036189955	1976.949	3.9448636	-4.5766373	4398.535	3132.332	3645.085	4306.56	5691.679	4724.946	2323.259	2899.71	3569.369
1406	ARIH1	201878_at	694.799	136.85413	420.5547	91.05272	537.352	96.862595	0.041887593	0.015058588	0.19207242	274.24432	3.2138004	-4.5796924	0.108123764	0.24430357	157.447	1.8450818	-4.5884886	0.21395138	0.5015759	-116.79733	-1.3687186	-4.592301	809.21	731.995	543.192	323.056	503.379	435.229	484.529	478.384	649.143
1407	ARIH1	201879_at	1907.9186	421.28033	1513.5337	15.257869	1231.2504	198.74596	0.037627213	0.0969174	0.43536165	394.385	1.9199121	-4.587907	0.01348961	0.050925944	676.66833	3.2941003	-4.5793066	0.21232693	0.49877173	282.28333	1.3741882	-4.592257	2394.371	1665.087	1664.298	1509.777	1500.505	1530.319	1213.581	1041.929	1438.241
1409	ARIH1	201881_s_at	946.42334	128.90498	758.04803	82.34446	1093.3987	62.872448	0.008654044	0.039546818	0.2916668	188.37534	2.5322833	-4.583546	0.08930297	0.2108432	-146.97533	-1.9757533	-4.5874786	0.002868357	0.021629645	-335.35068	-4.5080366	-4.5748773	815.893	1073.639	949.738	694.753	851.144	728.247	1093.793	1030.33	1156.073
1417	FAM3C	201889_at	469.59964	184.24098	598.57935	238.0961	1470.4923	272.882	0.001697782	0.49544913	0.84436655	-128.97966	-0.7195154	-4.5969844	8.70E-04	0.006690065	-1000.89264	-5.583498	-4.5725083	0.001898871	0.016203135	-871.913	-4.863982	-4.5739703	642.26	275.631	490.908	500.102	870.116	425.52	1651.108	1603.787	1156.582
1418	RRM2	201890_at	235.72066	52.026455	156.75934	47.343365	10619.386	937.817	5.98E-08	0.85407746	0.9749347	78.961334	0.1909241	-4.5990853	4.83E-08	3.78E-05	-10383.665	-25.107122	-4.5669155	4.59E-08	4.38E-05	-10462.627	-25.298048	-4.5669103	294.98	214.635	197.547	123.02	136.378	210.88	11169.633	11151.989	9536.536
1419	B2M	201891_s_at	40173.285	4687.06	34049.062	2235.5325	27726.639	4868.9497	0.016332764	0.09168887	0.42547104	6124.223	1.9577683	-4.587616	0.005481914	0.025968002	12446.646	3.9788964	-4.5765176	0.0835523	0.26042747	6322.4233	2.0211282	-4.5871344	35173.254	44467.26	40879.34	31768.113	36236.227	34142.844	22106.182	30416.352	30657.38
1420	IMPDH2	201892_s_at	4816.6074	715.81824	3264.4036	274.0106	10756.449	1155.8973	1.42E-05	0.038770556	0.28971305	1552.204	2.5459502	-4.583458	2.78E-05	7.62E-04	-5939.842	-9.742625	-4.5687857	6.05E-06	4.18E-04	-7492.046	-12.288575	-4.567995	3998.662	5328.632	5122.529	3512.551	3310.327	2970.333	12091.092	10077.035	10101.222
1425	CKS1B	201897_s_at	673.46936	187.73125	469.9907	34.81159	4014.8123	733.7523	2.46E-05	0.5613716	0.8758608	203.47867	0.61003226	-4.5975904	2.32E-05	6.81E-04	-3341.343	-10.017399	-4.5686727	1.58E-05	7.29E-04	-3544.8218	-10.627432	-4.568451	573.603	556.78	890.025	430.724	497.07	482.178	3968.219	4770.751	3305.467
1426	UBE2A	201898_s_at	1420.8207	322.92474	1113.0522	86.204155	2996.8792	525.18304	5.32E-04	0.2988963	0.70621425	307.76834	1.1231668	-4.594223	7.32E-04	0.005896643	-1576.0587	-5.751653	-4.572225	2.52E-04	0.003943064	-1883.827	-6.8748198	-4.5707426	1777.977	1149.453	1335.032	1046.765	1081.887	1210.505	2974.306	3532.985	2483.347
1427	UBE2A	201899_s_at	1164.8076	379.65387	1431.332	178.943	3592.885	558.7922	1.96E-04	0.41520596	0.79701644	-266.52432	-0.8667008	-4.5960603	1.07E-04	0.001703545	-2428.0774	-7.8957767	-4.569832	2.20E-04	0.003596791	-2161.553	-7.029076	-4.5705833	1543.348	784.05	1167.025	1247.785	1605.285	1440.926	3431.955	4214.483	3132.217
1428	AKR1A1	201900_s_at	1449.3966	168.96101	1401.5653	262.48428	2981.164	83.90213	1.74E-05	0.7478258	0.9478505	47.831333	0.33464843	-4.5987363	1.49E-05	5.47E-04	-1531.7677	-10.716901	-4.5684214	1.22E-05	6.38E-04	-1579.599	-11.051549	-4.568316	1529.802	1255.249	1563.139	1487.685	1106.84	1610.171	2999.526	3054.365	2889.602
1429	YY1	201901_s_at	6680.6187	1720.822	4827.5015	478.57108	3856.988	788.2821	0.035996616	0.06818087	0.37310272	1853.1173	2.1596105	-4.5861073	0.013553471	0.05104379	2823.6306	3.29064	-4.579323	0.295792	0.61376435	970.5133	1.1310297	-4.5941634	8583.627	5233.99	6224.239	4990.368	4288.754	5203.382	3945.398	3028.228	4597.338
1431	UQCRC1	201903_at	2178.6687	394.98514	1836.8617	35.354427	4074.927	182.04051	1.78E-05	0.11949169	0.47743523	341.807	1.7764919	-4.589029	2.58E-05	7.30E-04	-1896.2587	-9.855527	-4.568738	8.70E-06	5.20E-04	-2238.0657	-11.632019	-4.5681534	2516.933	1744.591	2274.482	1864.135	1796.918	1849.532	4251.821	4084.818	3888.143
1436	DVL3	201908_at	960.35297	65.50821	552.59766	156.69759	510.52304	67.77252	0.001711151	0.001670245	0.07369916	407.75534	4.977987	-4.573708	9.58E-04	0.007152911	449.83	5.4916453	-4.5726714	0.6235141	0.88607895	42.074665	0.5136588	-4.5980577	907.597	1033.677	939.785	458.834	465.463	733.496	558.562	433.003	540.004
1440	GSPT1	201912_s_at	1318.8276	362.2072	1244.5214	62.59872	4222.1636	463.71298	1.37E-05	0.78383255	0.9554206	74.306335	0.2852317	-4.598877	1.15E-05	4.74E-04	-2903.336	-11.144723	-4.5682883	9.76E-06	5.61E-04	-2977.6423	-11.4299555	-4.5682073	1731.978	1168.592	1055.913	1315.133	1222.598	1195.833	4336.454	4618.045	3711.992
1445	SLC25A36	201917_s_at	3238.7627	1556.4752	1821.6976	135.02612	958.0456	167.27995	0.036425054	0.079875655	0.40087062	1417.065	2.0517886	-4.5869036	0.013339882	0.05052738	2280.717	3.3022826	-4.579268	0.25182962	0.5574701	863.652	1.250494	-4.593239	5033.79	2263.643	2418.855	1805.346	1695.592	1964.155	962.188	788.733	1123.216
1446	SLC25A36	201918_at	1705.04	124.24078	1396.6377	252.50436	957.2056	107.22049	0.002602559	0.054380443	0.33695686	308.40234	2.3138394	-4.5850096	8.46E-04	0.006553927	747.83435	5.6107507	-4.572461	0.01343797	0.06812857	439.432	3.2969112	-4.5792933	1836.34	1689.45	1589.33	1105.321	1531.836	1552.756	837.929	988.103	1045.585
1447	SLC25A36	201919_at	3436.1277	202.01813	2053.5461	150.24292	1545.977	208.65308	1.07E-05	3.13E-05	0.015510086	1382.5813	9.563691	-4.5688634	4.00E-06	2.57E-04	1890.1506	13.074686	-4.5678344	0.010066925	0.054980703	507.56934	3.5109951	-4.5783296	3202.927	3557.671	3547.785	1960.572	1973.188	2226.879	1649.022	1305.848	1683.061
1448	SLC20A1	201920_at	1919.7847	507.74487	1363.3429	46.33199	4111.5234	506.67883	1.34E-04	0.12249777	0.48248363	556.44165	1.7594043	-4.5891643	2.40E-04	0.00285571	-2191.739	-6.930026	-4.5706844	5.80E-05	0.001559955	-2748.1807	-8.68943	-4.5693097	2448.274	1875.379	1435.701	1334.492	1338.751	1416.786	4115.604	4616.15	3602.817
1449	GNG10	201921_at	1264.0343	211.8251	2254.1929	622.31116	3546.3555	778.4684	0.004510854	0.0633149	0.36165684	-990.1587	-2.2100596	-4.5857425	0.001468229	0.009786584	-2282.3213	-5.0942	-4.5734534	0.023866815	0.103892215	-1292.1627	-2.8841405	-4.5814233	1480.663	1057.364	1254.076	1601.268	2840.536	2320.775	3750.605	4202.337	2686.125
1450	NSA2	201922_at	11627.147	1299.8113	10743.876	338.76	8171.939	543.59796	0.002610709	0.20865695	0.61656314	883.272	1.3866831	-4.592157	0.001028073	0.007550608	3455.2092	5.4244676	-4.572795	0.005090063	0.033177774	2571.9373	4.0377846	-4.5763154	10141.133	12187.591	12552.719	10652.205	10460.385	11119.037	7615.882	8197.777	8702.156
1451	PRDX4	201923_at	829.907	99.29626	1094.4747	183.69246	3903.0947	827.56134	1.46E-04	0.5040242	0.8477521	-264.56766	-0.70477086	-4.59707	8.48E-05	0.001484343	-3073.1877	-8.186538	-4.5696254	1.49E-04	0.002831868	-2808.62	-7.4817667	-4.5701632	905.36	717.415	866.946	994.747	1306.461	982.216	4657.869	4033.245	3018.17
1453	CD55	201925_s_at	1632.2125	338.73868	1031.2407	198.693	827.9377	182.64914	0.010167418	0.01652029	0.20027643	600.972	3.1466799	-4.5800257	0.004104002	0.020931443	804.275	4.211171	-4.57575	0.32290956	0.64382553	203.303	1.0644913	-4.594663	1343.427	1548.141	2005.07	856.538	1247.387	989.797	1036.585	750.268	696.96
1454	CD55	201926_s_at	1583.8804	105.91522	841.372	107.83803	731.948	198.41258	2.43E-04	2.93E-04	0.04048458	742.50836	6.704157	-4.5709295	1.26E-04	0.001882369	851.9323	7.6921535	-4.569989	0.35650358	0.6789642	109.424	0.9879965	-4.595221	1527.163	1518.402	1706.076	777.16	965.872	781.084	961.055	617.601	617.188
1455	PKP4	201927_s_at	227.633	54.077534	366.24936	22.981432	545.1503	34.21941	1.16E-04	0.004731804	0.116619974	-138.61633	-4.096145	-4.5761204	3.54E-05	8.78E-04	-317.51733	-9.382712	-4.568947	0.001190909	0.011687935	-178.901	-5.2865667	-4.5730586	242.455	272.754	167.69	385.329	340.737	372.682	512.018	580.362	543.071
1456	PKP4	201928_at	333.00067	23.546104	472.9623	107.97306	738.08105	183.53294	0.011025006	0.18666221	0.58830124	-139.96167	-1.4659653	-4.59152	0.003947699	0.020343795	-405.08032	-4.2428308	-4.575651	0.027803227	0.11654983	-265.11865	-2.7768657	-4.58204	358.786	327.575	312.641	477.015	578.852	363.02	595.536	945.166	673.541
1457	PKP4	201929_s_at	290.83633	45.61937	360.59766	63.5294	455.577	62.134506	0.027973047	0.17929366	0.57655275	-69.76133	-1.4944198	-4.59129	0.009827546	0.04024021	-164.74066	-3.529057	-4.5782523	0.08191212	0.25704095	-94.97933	-2.0346372	-4.5870323	243.811	334.906	293.792	396.039	287.254	398.5	402.957	439.649	524.125
1458	MCM6	201930_at	1291.6691	176.59258	1582.8126	171.30971	13030.703	1492.4519	7.37E-07	0.67483777	0.9227103	-291.14368	-0.4378889	-4.5983763	5.31E-07	1.00E-04	-11739.034	-17.655863	-4.567271	6.29E-07	1.26E-04	-11447.891	-17.217974	-4.567307	1433.45	1093.859	1347.698	1530.281	1774.237	1443.92	11749.341	14669.38	12673.388
1459	ETFA	201931_at	1285.9526	186.36707	1405.611	258.58035	4134.358	735.82367	1.39E-04	0.74452305	0.94719994	-119.65833	-0.3392257	-4.5987225	9.25E-05	0.001571148	-2848.405	-8.075093	-4.569702	1.21E-04	0.002454199	-2728.7466	-7.7358675	-4.5699544	1394.993	1070.761	1392.104	1535.38	1107.845	1573.608	4371.342	4722.488	3309.243
1462	WDR82	201934_at	6457.2207	304.33646	7308.972	869.8001	5503.81	254.55673	0.01120334	0.08295712	0.40735173	-851.75134	-2.0259995	-4.5870976	0.05817358	0.15318859	953.41064	2.2678094	-4.5853314	0.003709606	0.026291711	1805.162	4.293809	-4.5754952	6237.984	6328.99	6804.688	7459.186	8093.882	6373.848	5280.611	5449.772	5781.047
1463	EIF4G3	201935_s_at	541.4003	36.235176	385.17398	67.23403	527.5517	59.77168	0.020251686	0.011148323	0.1687692	156.22633	3.434809	-4.5786624	0.7697352	0.888475	13.848666	0.30447826	-4.598825	0.016898846	0.08078889	-142.37767	-3.1303306	-4.580108	579.458	507.315	537.428	321.637	455.578	378.307	589.184	469.833	523.638
1464	EIF4G3	201936_s_at	145.17467	18.301884	135.86867	21.281387	356.74533	10.856551	2.26E-05	0.66635686	0.92100674	9.306	0.45020595	-4.5983276	2.01E-05	6.31E-04	-211.57066	-10.235372	-4.568589	1.52E-05	7.16E-04	-220.87666	-10.685578	-4.5684314	164.435	128.012	143.077	131.142	159.116	117.348	356.787	367.581	345.868
1465	DNPEP	201937_s_at	799.482	14.631408	692.7177	98.60788	1249.2523	71.54666	5.66E-05	0.09988664	0.44135913	106.764336	1.899295	-4.5880666	9.80E-05	0.001623652	-449.77032	-8.001235	-4.5697546	2.50E-05	9.58E-04	-556.53467	-9.90053	-4.56872	816.373	790.722	791.351	616.305	657.819	804.029	1319.935	1176.872	1250.95
1466	CDK2AP1	201938_at	1201.4946	282.71243	845.50397	172.0699	3411.9768	1213.849	0.004922686	0.5406035	0.86535525	355.99066	0.6436166	-4.5974126	0.00536168	0.025528703	-2210.4824	-3.9964619	-4.576457	0.002456134	0.01937346	-2566.473	-4.6400785	-4.574524	1469.126	905.795	1229.563	1038.791	709.009	788.712	4193.539	4028.817	2013.575
1468	CPD	201940_at	418.18466	20.648783	561.9183	46.483673	553.8874	52.857105	0.008900813	0.005340471	0.12263803	-143.73367	-3.9996052	-4.576446	0.007105167	0.03155759	-135.70267	-3.7761304	-4.5772567	0.8296337	0.96738	8.031	0.22347464	-4.5990224	440.447	399.66	414.447	613.332	522.862	549.561	503.277	608.736	549.649
1469	CPD	201941_at	713.1489	127.8232	1028.0587	100.10157	798.50336	164.6129	0.04514285	0.018577097	0.21157897	-314.90967	-3.062274	-4.580458	0.43428802	0.6409617	-85.35433	-0.83001053	-4.596301	0.061285827	0.20783292	229.55533	2.2322633	-4.5855837	684.255	852.946	602.246	956.278	985.489	1142.409	660.234	980.592	754.684
1470	CPD	201942_s_at	197.63098	49.450596	254.90034	20.743242	441.26303	66.42198	0.001432351	0.20315741	0.60936284	-57.269333	-1.4057778	-4.592004	5.82E-04	0.005056025	-243.632	-5.9803815	-4.571869	0.002651708	0.020509545	-186.36267	-4.5746036	-4.5746965	247.922	149.066	195.905	249.677	237.268	277.756	463.049	366.684	494.056
1471	CPD	201943_s_at	373.429	26.420916	445.50034	100.66387	668.259	124.98157	0.012563529	0.35815236	0.75703937	-72.071335	-0.98438996	-4.595247	0.005159787	0.024827367	-294.83	-4.0269504	-4.576352	0.019095765	0.08795183	-222.75867	-3.0425606	-4.5805616	392.5	343.271	384.516	333.264	527.8	475.437	589.188	812.347	603.242
1472	HEXB	201944_at	1702.9247	191.21487	2136.514	119.3116	2774.6243	319.81787	0.001445314	0.040778518	0.29532394	-433.58932	-2.5111582	-4.5836825	4.67E-04	0.004393428	-1071.6997	-6.206812	-4.5715466	0.007889066	0.04592269	-638.11035	-3.6956537	-4.577569	1793.689	1483.231	1831.854	2272.662	2050.191	2086.689	2418.333	3036.888	2868.652
1473	FURIN	201945_at	554.22266	246.67693	598.211	184.12802	2178.9175	158.76753	2.25E-05	0.7821994	0.95479316	-43.988335	-0.28745514	-4.598871	1.59E-05	5.63E-04	-1624.6947	-10.617062	-4.5684543	1.90E-05	8.15E-04	-1580.7063	-10.329607	-4.568555	785.834	582.002	294.832	429.487	794.61	570.536	2014.561	2190.758	2331.433
1474	CCT2	201946_s_at	2499.661	612.18634	2553.7834	215.4372	8457.115	926.983	9.56E-06	0.91646636	0.9878824	-54.122334	-0.10878563	-4.5992002	7.18E-06	3.53E-04	-5957.454	-11.974454	-4.568068	7.63E-06	4.81E-04	-5903.332	-11.865668	-4.5680943	1844.401	2597.622	3056.96	2471.93	2391.269	2798.151	9274.073	8647.579	7449.694
1475	CCT2	201947_s_at	3948.3352	184.69186	3579.339	304.39774	10193.09	264.13235	9.54E-09	0.10157435	0.4447347	368.99567	1.8878415	-4.5881553	9.27E-09	1.38E-05	-6244.755	-31.949175	-4.56678	6.25E-09	1.32E-05	-6613.7505	-33.837017	-4.5667567	3917.801	3780.813	4146.391	3289.229	3896.252	3552.537	10297.479	10389.075	9892.716
1476	GNL2	201948_at	615.7424	236.92279	587.1473	214.33653	1517.9323	84.15353	5.92E-04	0.8504124	0.974896	28.595	0.19578902	-4.5990763	4.81E-04	0.004476835	-902.19	-6.177265	-4.571587	3.99E-04	0.005381997	-930.785	-6.3730545	-4.571327	887.629	453.519	506.079	500.956	831.162	429.324	1429.259	1527.851	1596.687
1477	CAPZB	201949_x_at	4452.436	147.30356	6038.115	838.3123	4230.523	981.0188	0.03132193	0.027789105	0.25084254	-1585.6793	-2.7772212	-4.582038	0.7092284	0.8519752	221.91333	0.38866776	-4.598559	0.016087059	0.077961706	1807.5927	3.165889	-4.5799294	4590.212	4469.929	4297.167	5094.787	6697.839	6321.72	3967.959	5316.107	3407.502
1479	ALCAM	201951_at	81.831	60.684658	226.64534	87.57641	104.44867	21.74565	0.049641266	0.024152951	0.23494086	-144.81433	-2.8757339	-4.581471	0.6670865	0.82330036	-22.617666	-0.4491433	-4.598332	0.046119917	0.16850142	122.19666	2.4265904	-4.5842404	128.925	13.348	103.22	126.966	291.238	261.732	102.412	83.793	127.141
1482	ARPC1B	201954_at	6128.875	1568.7115	7810.2593	398.50934	9107.261	1163.9695	0.033145506	0.0970574	0.4355829	-1681.3846	-1.9189262	-4.5879145	0.011696802	0.045798603	-2978.385	-3.3991635	-4.5788217	0.18293267	0.4507673	-1297.0004	-1.4802371	-4.5914044	7543.219	4441.612	6401.794	7680.551	7492.764	8257.464	8077.875	10370.351	8873.554
1483	CCNC	201955_at	2794.5637	114.52081	3457.1155	752.3696	4545.3433	569.9286	0.012129734	0.15765862	0.5420164	-662.5517	-1.5846256	-4.590563	0.004226139	0.021363668	-1750.7793	-4.1873407	-4.575825	0.035711747	0.13976803	-1088.2277	-2.6027153	-4.583098	2899.009	2812.58	2672.103	3095.445	4322.024	2953.878	4521.031	5127.039	3987.96
1484	GNPAT	201956_s_at	1415.4645	258.8988	1507.225	139.97072	2035.0063	55.374622	0.004832293	0.51139086	0.85115945	-91.76033	-0.6922337	-4.5971427	0.002361732	0.013933731	-619.5417	-4.67378	-4.574437	0.005463588	0.034959767	-527.7813	-3.9815464	-4.5765085	1685.829	1390.763	1169.802	1357.21	1530.142	1634.323	2049.801	1973.737	2081.481
1485	PPP1R12B	201957_at	562.018	110.12185	440.75302	16.40754	264.36697	63.863335	0.004513389	0.07783123	0.3956854	121.265	2.06945	-4.5867715	0.001492102	0.00990718	297.651	5.0795684	-4.573485	0.01998317	0.0909116	176.386	3.0101182	-4.5807333	678.285	459.294	548.475	446.527	453.493	422.239	191.829	289.138	312.134
1487	MYCBP2	201959_s_at	3642.2	889.1082	2084.7053	328.23547	1376.1586	401.07697	0.0044421	0.011043455	0.16808796	1557.4946	3.4418397	-4.578631	0.001615936	0.010510189	2266.0413	5.007626	-4.573642	0.1619674	0.41502824	708.5467	1.5657865	-4.590715	4275.085	4025.833	2625.682	2037.609	1782.562	2433.945	979.634	1367.204	1781.638
1488	MYCBP2	201960_s_at	5949.3706	670.51263	4801.9355	987.2208	2307.2993	729.83	0.00172772	0.10487234	0.45133257	1147.4347	1.8659852	-4.5883255	6.17E-04	0.005254719	3642.0706	5.9228206	-4.5719557	0.004969947	0.032704514	2494.636	4.0568357	-4.576251	6298.954	5176.305	6372.851	4966.64	3742.721	5696.445	1637.142	2199.864	3084.892
1491	ACSL1	201963_at	341.4313	91.4201	319.9697	97.308266	872.07635	75.55582	1.50E-04	0.7658062	0.95079345	21.461666	0.30986485	-4.5988097	1.29E-04	0.001913303	-530.645	-7.6614847	-4.570014	1.00E-04	0.002168784	-552.1067	-7.9713497	-4.5697765	431.354	248.584	344.356	246.249	430.266	283.394	818.354	839.405	958.47
1493	SETX	201965_s_at	1315.8834	172.54564	1166.459	284.30142	597.40967	202.9107	0.009813285	0.4139826	0.795994	149.42433	0.8690942	-4.596044	0.004270638	0.02149275	718.4737	4.1788464	-4.575852	0.013204757	0.0672706	569.0493	3.309752	-4.5792327	1185.929	1511.65	1250.071	1398.016	849.153	1252.208	613.343	387.002	791.884
1494	NDUFS2	201966_at	2456.2654	488.41873	2783.622	176.61276	3755.6467	195.7197	0.002906999	0.22286317	0.6298909	-327.35666	-1.339349	-4.5925355	0.001153505	0.008225136	-1299.3817	-5.316298	-4.5730004	0.005495425	0.035087265	-972.025	-3.976949	-4.5765247	2542.742	1930.384	2895.67	2601.158	2795.973	2953.735	3618.64	3668.497	3979.804
1495	RBM6	201967_at	2032.1793	301.0858	1476.0045	155.14624	966.8377	52.15669	7.08E-04	0.008128485	0.15005535	556.1747	3.6727998	-4.5776596	2.19E-04	0.002668044	1065.3417	7.035176	-4.570577	0.012293497	0.063735686	509.167	3.3623762	-4.578989	2224.246	1685.177	2187.115	1297.311	1576.388	1554.315	910.255	1012.993	977.265
1496	PGM1	201968_s_at	1549.8024	177.17906	1683.3936	108.579575	2391.4043	78.50898	1.38E-04	0.21935974	0.62630355	-133.59134	-1.3507693	-4.5924444	6.63E-05	0.001290978	-841.602	-8.509609	-4.5694165	1.96E-04	0.003343253	-708.0107	-7.1588407	-4.570456	1663.659	1345.667	1640.081	1592.647	1653.845	1803.689	2469.146	2392.917	2312.15
1498	NASP	201970_s_at	1319.4059	518.2232	1351.4543	153.68776	4871.07	903.3577	1.74E-04	0.94676346	0.9934253	-32.048332	-0.069236934	-4.5992336	1.28E-04	0.001905598	-3551.664	-7.6729827	-4.5700045	1.35E-04	0.002646991	-3519.6157	-7.603746	-4.5700607	1311.905	804.974	1841.339	1328.195	1210.722	1515.446	4243.322	5906.404	4463.484
1499	ATP6V1A	201971_s_at	475.02466	158.64388	523.481	201.34035	1071.7374	375.21527	0.037640516	0.8158864	0.9645796	-48.456333	-0.24189779	-4.5989823	0.02088045	0.07114358	-596.71265	-2.978836	-4.580901	0.02943797	0.12134042	-548.25635	-2.7369385	-4.582276	657.107	401.373	366.594	291.99	657.851	620.602	655.674	1384.435	1175.103
1500	ATP6V1A	201972_at	1484.9264	506.25534	1422.5	184.41194	2161.8093	82.22655	0.032824565	0.80239284	0.96018034	62.426334	0.2600718	-4.5989404	0.02614635	0.08437642	-676.883	-2.8199348	-4.581789	0.018123355	0.08463628	-739.3093	-3.0800066	-4.580366	1973.829	962.941	1518.009	1340.467	1293.338	1633.695	2085.603	2150.865	2248.96
1501	CCZ1B///CCZ1	201973_s_at	3835.4436	251.38965	4471.806	394.46838	6304.9805	541.9468	2.89E-04	0.083660595	0.40913743	-636.3623	-2.0202456	-4.587141	1.11E-04	0.001754293	-2469.5366	-7.8399835	-4.5698743	6.84E-04	0.007865222	-1833.1743	-5.8197384	-4.5721154	4022.305	3549.636	3934.39	4021.177	4639.627	4754.614	5847.074	6903.322	6164.545
1506	KIAA0141	201978_s_at	437.73837	182.20827	743.64374	136.49042	372.32602	173.15857	0.047441248	0.04693679	0.31464878	-305.90533	-2.4145536	-4.584321	0.62175703	0.7908335	65.41233	0.51630867	-4.598046	0.022340536	0.099067494	371.31766	2.9308622	-4.5811634	300.17	368.66	644.385	641.075	691.297	898.559	173.748	451.392	491.838
1507	PPP5C	201979_s_at	445.0773	105.79427	534.1877	132.05482	1025.3383	139.49513	0.0012515	0.39230335	0.78210586	-89.11034	-0.9123938	-4.5957513	6.05E-04	0.005199129	-580.261	-5.9412475	-4.5719275	0.001578248	0.014106737	-491.15067	-5.0288534	-4.573595	555.816	345.041	434.375	485.408	683.693	433.462	1186.074	954.022	935.919
1514	MED13	201986_at	1905.8124	264.04047	1344.4081	182.28712	1129.7007	203.89381	0.006480955	0.012577978	0.17772676	561.40436	3.3455088	-4.5790668	0.00249975	0.014524624	776.1117	4.624988	-4.5745635	0.24204196	0.54330826	214.70734	1.2794794	-4.593011	2138.619	1618.915	1959.903	1157.465	1354.107	1521.652	929.39	1122.714	1336.998
1515	MED13	201987_at	2061.1506	259.91986	1599.2681	30.129309	1290.7026	298.51904	0.009618271	0.03399253	0.27644363	461.88266	2.6368852	-4.582885	0.003268761	0.017730722	770.448	4.398483	-4.575186	0.12210792	0.34204033	308.56534	1.7615975	-4.5891466	2290.168	1778.649	2114.635	1603.77	1567.141	1626.893	1104.057	1133.055	1634.996
1516	CREBL2	201988_s_at	1643.278	65.32785	2006.1088	168.24742	1198.5156	76.69173	1.30E-04	0.004477363	0.114613235	-362.83066	-4.140619	-4.575975	0.001498614	0.009938573	444.76233	5.075622	-4.5734935	3.98E-05	0.001235771	807.593	9.216241	-4.5690274	1569.388	1667.073	1693.373	2056.097	1818.532	2143.697	1136.378	1284.227	1174.942
1517	CREBL2	201989_s_at	2283.8076	133.2885	3878.3494	218.03403	1963.5057	161.63058	4.66E-06	7.42E-06	0.007690963	-1594.5416	-11.915578	-4.568082	0.048399355	0.13391912	320.302	2.3935301	-4.5844626	2.19E-06	2.38E-04	1914.8436	14.309108	-4.567631	2307.098	2140.409	2403.916	3667.744	3864.183	4103.121	1827.429	2142.164	1920.924
1518	CREBL2	201990_s_at	1711.2806	159.68488	3166.216	522.9153	1262.279	309.41135	6.17E-04	0.001223501	0.06445218	-1454.9353	-5.261497	-4.5731087	0.14905308	0.3091929	449.00168	1.6237292	-4.590248	2.49E-04	0.003919311	1903.937	6.8852262	-4.5707316	1702.316	1556.267	1875.259	2664.816	3708.273	3125.559	909.763	1388.191	1488.883
1520	KIF5B	201992_s_at	832.017	39.87351	987.1367	179.01607	1215.3687	45.0387	0.008222627	0.10959324	0.4612023	-155.11966	-1.8358338	-4.588561	0.002771945	0.015720861	-383.35165	-4.5369487	-4.574798	0.030990558	0.12601507	-228.232	-2.7011147	-4.5824914	825.25	795.96	874.841	868.46	1193.048	899.902	1260.716	1170.645	1214.745
1522	MORF4L2	201994_at	3762.4863	324.94675	3548.4534	437.85617	6477.989	592.1026	1.31E-04	0.56484	0.8770962	214.03267	0.60449666	-4.597619	1.28E-04	0.001907789	-2715.5027	-7.6694474	-4.5700073	7.93E-05	0.001895295	-2929.5354	-8.273944	-4.5695667	3432.187	3773.47	4081.802	3131.793	4004.803	3508.765	6962.646	5818.029	6653.292
1524	SPEN	201996_s_at	979.9548	200.29503	973.616	159.78307	599.3593	99.95425	0.026842874	0.96000075	0.9953949	6.3386664	0.05200042	-4.5992436	0.017088559	0.060744777	380.59534	3.122284	-4.580149	0.018370667	0.08535706	374.25665	3.0702834	-4.580416	1126.758	751.78	1061.326	869.021	894.287	1157.54	487.638	630.128	680.312
1525	SPEN	201997_s_at	2227.0564	224.57558	1461.4447	460.77197	1304.5533	139.32674	0.012258965	0.013896002	0.18610996	765.6117	3.2723746	-4.5794096	0.0057372	0.026801007	922.503	3.942959	-4.576644	0.5242733	0.82300764	156.89133	0.6705844	-4.597265	2131.531	2066.036	2483.602	1809.598	938.939	1635.797	1227.85	1220.433	1465.377
1527	DYNLT1	201999_s_at	4579.6655	1074.3036	2886.5107	381.2479	3235.5762	113.148125	0.02772061	0.012303277	0.17655349	1693.155	3.3617892	-4.5789914	0.032468673	0.09918187	1344.0897	2.6687138	-4.5826883	0.5108941	0.8132146	-349.06534	-0.6930754	-4.5971375	5560.718	3431.659	4746.62	3051.069	2450.621	3157.842	3151.253	3191.31	3364.165
1529	NDUFA6	202001_s_at	2344.7673	1339.6483	2453.8987	255.89227	5173.8213	734.0268	0.006989856	0.8772358	0.9796205	-109.13133	-0.160297	-4.5991354	0.004395929	0.02197274	-2829.054	-4.1554418	-4.575927	0.005370596	0.034547627	-2719.9226	-3.9951446	-4.5764613	3697.717	1018.829	2317.756	2692	2183.317	2486.379	5360.961	5796.163	4364.34
1531	ACAA2	202003_s_at	891.6203	21.797773	905.89996	136.88297	1465.9736	123.44485	3.53E-04	0.8684873	0.9784562	-14.279667	-0.17184503	-4.5991173	2.44E-04	0.002885404	-574.35333	-6.91191	-4.5707035	2.84E-04	0.004238609	-560.07367	-6.7400646	-4.570889	877.9	880.206	916.755	1049.949	777.534	890.217	1543.172	1531.148	1323.601
1532	SDHC	202004_x_at	2756.705	364.60916	2664.2317	114.62065	3448.1807	224.42902	0.010104861	0.65065455	0.9152059	92.473335	0.47321475	-4.598233	0.009704909	0.0398753	-691.47565	-3.5384958	-4.5782123	0.005259644	0.03402051	-783.949	-4.0117106	-4.5764046	2454.445	2654.026	3161.644	2796.504	2602.086	2594.105	3335.659	3706.611	3302.272
1537	TWF2	202009_at	766.2203	74.16203	909.241	115.42945	1034.458	133.44292	0.04700488	0.13924564	0.51339465	-143.02066	-1.670958	-4.589869	0.016815187	0.06010472	-268.23767	-3.13391	-4.58009	0.18745844	0.45817006	-125.217	-1.4629518	-4.5915437	851.799	726.119	720.743	866.947	1039.852	820.924	928.701	1184.386	990.287
1538	PTGR2///ZNF410	202010_s_at	1267.797	157.572	1459.3973	153.26694	1643.2026	130.80106	0.0377218	0.13589767	0.50885695	-191.60033	-1.6878003	-4.5897346	0.01325555	0.050276328	-375.40567	-3.3069346	-4.579246	0.15004104	0.39479426	-183.80533	-1.6191344	-4.5902853	1188.256	1165.85	1449.285	1295.315	1598.871	1484.006	1531.197	1786.955	1611.456
1544	MEST	202016_at	682.3017	192.816	471.86865	47.97335	324.63733	4.467714	0.014994224	0.050049875	0.32473934	210.433	2.3705735	-4.584619	0.00514544	0.02479045	357.66434	4.0291667	-4.576345	0.14175299	0.37896866	147.23134	1.658593	-4.589968	462.711	823.924	760.27	418.482	511.362	485.762	326.284	319.58	328.048
1549	EIF1	202021_x_at	39555.56	4765.01	29606.443	2913.182	14514.648	1497.7195	8.20E-05	0.005941658	0.12967479	9949.115	3.9154162	-4.576742	2.58E-05	7.30E-04	25040.908	9.854703	-4.5687385	6.07E-04	0.00720577	15091.793	5.9392867	-4.5719304	43103.992	41423.01	34139.668	30461.98	26361.285	31996.059	13450.276	13866.37	16227.3
1550	ALDOC	202022_at	1335.6084	198.14374	875.13934	159.40166	591.43365	75.11815	0.00126522	0.005940963	0.12967479	460.469	3.9155083	-4.5767417	4.16E-04	0.004072011	744.1747	6.327944	-4.5713854	0.047082048	0.1712305	283.70566	2.4124358	-4.5843353	1148.357	1543.092	1315.376	856.233	1043.151	726.034	512.748	599.167	662.386
1552	ASNA1	202024_at	1061.6373	394.8282	1005.31635	130.57756	1773.734	124.67952	0.009109795	0.77725613	0.9532177	56.321	0.29419488	-4.598853	0.007645769	0.033386372	-712.0967	-3.7196639	-4.5774746	0.00524544	0.03394393	-768.41766	-4.013859	-4.576397	1474.868	688.23	1021.814	1145.507	887.154	983.288	1911.799	1740.036	1669.367
1554	SDHD	202026_at	1348.582	79.25767	2495.1038	1375.9418	4198.3726	1551.864	0.046539646	0.24964534	0.65925455	-1146.5216	-1.2568777	-4.593189	0.017045755	0.060666118	-2849.7908	-3.1240911	-4.5801396	0.10468426	0.307174	-1703.269	-1.8672135	-4.588316	1439.44	1293.645	1312.661	1752.118	4082.818	1650.375	3425.361	5984.922	3184.835
1557	RPL38	202029_x_at	51774.53	4523.087	46332.938	1023.67804	26024.916	3564.4934	5.48E-05	0.07257638	0.38477662	5441.594	2.1170585	-4.5864186	2.32E-05	6.81E-04	25749.611	10.017916	-4.5686727	1.06E-04	0.002258332	20308.018	7.9008574	-4.569828	49758.64	56955.06	48609.89	46310.06	45320.887	47367.86	22969.723	25164.012	29941.02
1558	BCKDK	202030_at	387.99133	87.33276	454.74197	137.1114	661.13965	25.336304	0.019168193	0.397551	0.78497285	-66.75066	-0.9017539	-4.595824	0.007947166	0.03432578	-273.14835	-3.6900392	-4.5775914	0.027353425	0.11522048	-206.39766	-2.7882853	-4.581973	488.358	329.328	346.288	397.014	611.278	355.934	633.185	682.589	667.645
1559	WIPI2	202031_s_at	2031.7904	167.40709	1634.7863	307.5509	1352.9467	67.86368	0.010772749	0.04025699	0.29392087	397.004	2.5200214	-4.5836253	0.003641632	0.019174503	678.8437	4.309026	-4.5754495	0.11733543	0.33234847	281.83966	1.7890046	-4.5889297	2159.366	1842.231	2093.774	1978.158	1541.583	1384.618	1318.248	1309.448	1431.144
1566	UBE4A	202038_at	2668.9084	164.59705	2882.6787	246.62218	3455.1992	143.78972	0.002758763	0.18627606	0.5876808	-213.77034	-1.4674308	-4.591508	0.001057845	0.007703252	-786.29065	-5.3975086	-4.5728455	0.005831849	0.03665757	-572.5203	-3.9300776	-4.5766897	2773.136	2479.155	2754.434	2674.51	2818.472	3155.054	3342.372	3406.123	3617.102
1567	MYO18A///TIAF1	202039_at	1264.0016	330.9237	1026.3524	90.12612	603.6557	143.34157	0.014538183	0.19145063	0.5948372	237.64934	1.4480153	-4.5916643	0.005181965	0.02489108	660.346	4.023538	-4.576364	0.037144475	0.14389609	422.69666	2.5755227	-4.5832696	1642.333	1028.365	1121.307	1129.248	988.398	961.411	465.986	592.916	752.065
1568	KDM5A	202040_s_at	2318.5925	76.816025	2206.753	323.93225	1293.4213	70.87127	4.89E-04	0.48168424	0.83664894	111.83933	0.74353886	-4.5968413	2.65E-04	0.003043709	1025.171	6.815621	-4.570806	5.32E-04	0.006571087	913.33167	6.072082	-4.571735	2403.885	2297.031	2254.861	2535.325	2197.265	1887.669	1302.246	1218.551	1359.467
1569	FIBP	202041_s_at	1924.7311	266.91837	1644.986	394.3164	2956.9407	561.6015	0.011602315	0.4168156	0.79749084	279.745	0.8635595	-4.596081	0.015638234	0.05691112	-1032.2097	-3.186382	-4.5798273	0.005013051	0.032806404	-1311.9547	-4.0499415	-4.5762744	2132.105	1623.579	2018.509	2087.943	1332.254	1514.761	3585.376	2781.28	2504.166
1570	LOC101928623///HARS	202042_at	1416.8912	302.72235	1627.5297	167.66469	2555.492	205.34546	8.53E-04	0.2746622	0.68488115	-210.63834	-1.1864411	-4.593738	3.84E-04	0.003875797	-1138.6003	-6.4132776	-4.571276	0.001270211	0.012215849	-927.962	-5.2268367	-4.573178	1132.154	1383.663	1734.857	1532.905	1528.568	1821.116	2419.416	2455.365	2791.694
1571	SMS	202043_s_at	778.50494	97.03439	1184.8671	145.86948	2532.9685	658.9931	0.001623816	0.21830377	0.62537396	-406.362	-1.3542429	-4.592417	6.65E-04	0.005511505	-1754.4634	-5.846928	-4.572073	0.00292105	0.021923121	-1348.1013	-4.4926853	-4.574919	845.774	667.27	822.471	1091.95	1352.992	1109.659	2733.395	3068.478	1797.032
1575	CBX6	202047_s_at	1461.3887	168.4538	1416.9847	153.92854	2896.8896	269.60568	4.76E-05	0.7842999	0.9554206	44.404	0.2845958	-4.598879	4.02E-05	9.48E-04	-1435.501	-9.200467	-4.569035	3.30E-05	0.001120625	-1479.905	-9.485063	-4.568899	1647.01	1418.929	1318.227	1352.066	1306.15	1592.738	2946.937	2605.767	3137.965
1582	ALDH3A2	202054_s_at	545.32935	124.12767	517.53595	91.12481	295.253	34.652622	0.019048212	0.7078622	0.9366293	27.793333	0.3906023	-4.598552	0.01001964	0.040854096	250.07634	3.5145257	-4.578315	0.01704972	0.081285805	222.283	3.1239235	-4.5801406	402.411	626.193	607.384	614.332	504.868	433.408	257.096	324.764	303.899
1586	KPNA1	202058_s_at	511.44962	57.330673	583.7417	17.380764	845.5507	40.535904	8.36E-05	0.081939206	0.40520447	-72.292	-2.034412	-4.587034	3.50E-05	8.73E-04	-334.101	-9.402134	-4.568938	1.64E-04	0.002977838	-261.809	-7.3677216	-4.570263	467.456	576.286	490.607	568.748	602.792	579.685	863.929	799.081	873.642
1588	CTR9	202060_at	1573.9194	241.0143	2329.7048	463.56485	3364.2686	101.59394	4.19E-04	0.014851473	0.19122407	-755.78534	-3.2238724	-4.5796432	1.31E-04	0.001931672	-1790.3494	-7.6369014	-4.5700336	0.003212209	0.023599625	-1034.564	-4.4130287	-4.575144	1607.317	1317.948	1796.493	1904.737	2824.047	2260.33	3276.358	3475.493	3340.955
1589	SEL1L	202061_s_at	1367.715	281.61673	1465.2539	142.05063	1857.8866	184.35349	0.0423693	0.56477374	0.8770962	-97.539	-0.60460216	-4.5976186	0.019208193	0.06660693	-490.17166	-3.0383627	-4.5805836	0.045640297	0.16721518	-392.63266	-2.4337604	-4.5841923	1655.354	1092.534	1355.257	1389.983	1629.1	1376.679	1851.036	1677.054	2045.57
1595	LDLR	202067_s_at	24.492332	9.790675	58.550335	39.333416	213.83	41.667957	9.43E-04	0.29533932	0.70317835	-34.058	-1.1321819	-4.5941544	4.30E-04	0.004158971	-189.33766	-6.2941065	-4.5714297	0.001363134	0.012783969	-155.27966	-5.161925	-4.573311	33.619	25.707	14.151	86.955	75.04	13.656	243.26	232.079	166.151
1596	LDLR	202068_s_at	774.4973	193.46524	529.8033	49.759224	1241.553	92.491936	5.31E-04	0.04168198	0.29716268	244.694	2.4960785	-4.583781	0.002127357	0.012896284	-467.05566	-4.764349	-4.57421	1.80E-04	0.003156195	-711.7497	-7.260427	-4.57036	772.562	968.923	582.007	548.11	473.484	567.816	1342.247	1160.379	1222.033
1597	IDH3A	202069_s_at	626.7183	120.586174	589.8957	51.377357	2806.9023	267.32147	9.96E-07	0.7881237	0.9565562	36.822666	0.2793972	-4.598892	8.25E-07	1.22E-04	-2180.184	-16.542454	-4.5673676	7.37E-07	1.36E-04	-2217.0066	-16.821852	-4.567342	515.693	609.457	755.005	530.837	614.558	624.292	2650.7	2654.436	3115.571
1598	IDH3A	202070_s_at	780.88165	142.03734	608.2367	89.02719	1216.022	232.03821	0.005411176	0.21606506	0.62338185	172.645	1.3616564	-4.592357	0.011191043	0.044261627	-435.14032	-3.4319654	-4.578675	0.002057211	0.017066577	-607.78534	-4.793622	-4.5741386	944.324	710.974	687.347	705.864	531.539	587.307	1169.824	1010.558	1467.684
1599	SDC4	202071_at	282.459	9.933076	462.494	133.02196	1736.397	188.68219	4.47E-06	0.12387572	0.48599133	-180.035	-1.7517054	-4.5892253	2.36E-06	1.87E-04	-1453.938	-14.146533	-4.5676546	5.71E-06	4.01E-04	-1273.903	-12.394828	-4.5679717	280.795	293.119	273.463	369.74	614.901	402.841	1887.266	1797.087	1524.838
1601	OPTN	202073_at	987.5727	346.20248	1575.0873	130.54622	989.85693	180.96747	0.022242526	0.014655039	0.19075418	-587.51465	-3.2335653	-4.579596	0.9903244	0.996395	-2.2843332	-0.012572522	-4.5992556	0.014910376	0.07357749	585.23035	3.2209928	-4.5796576	1380.165	726.011	856.542	1676.805	1427.883	1620.574	798.751	1012.211	1158.609
1602	OPTN	202074_s_at	2244.8	866.3155	4123.5337	642.9075	2451.568	271.61932	0.012360101	0.00653475	0.13613537	-1878.7336	-3.8410282	-4.577013	0.68534374	0.83437127	-206.768	-0.42273247	-4.5984344	0.01139888	0.06018987	1671.9657	3.4182959	-4.578736	3209.703	1533.822	1990.875	4097.29	3494.15	4779.161	2358.437	2757.502	2238.765
1604	BIRC2	202076_at	2603.9268	258.87863	3651.1995	290.3201	2722.719	215.2564	0.002108338	0.001120876	0.06270642	-1047.2727	-5.3431253	-4.572949	0.5638529	0.747788	-118.792	-0.60607004	-4.597611	0.002195154	0.017839028	928.48065	4.7370553	-4.5742774	2654.087	2323.639	2834.055	3339.616	3914.101	3699.882	2502.44	2733.143	2932.574
1605	NDUFAB1	202077_at	3780.3489	522.6424	4343.4404	466.54608	10725.421	1058.7994	9.30E-06	0.3470709	0.7481353	-563.0917	-1.0088823	-4.595071	5.56E-06	3.09E-04	-6945.072	-12.443374	-4.567961	9.74E-06	5.61E-04	-6381.9805	-11.434491	-4.5682063	3729.502	3284.988	4326.556	4879.407	4028.34	4122.574	11404.215	11266.64	9505.407
1606	COPS3	202078_at	1172.6703	109.606804	1333.2943	218.57817	3264.4446	571.2335	2.18E-04	0.5757196	0.88255095	-160.624	-0.5872612	-4.597707	1.30E-04	0.001924577	-2091.7744	-7.6477857	-4.570025	2.14E-04	0.003527888	-1931.1504	-7.0605245	-4.570552	1271.122	1192.322	1054.567	1180.068	1583.596	1236.219	3509.268	3672.461	2611.605
1609	IER2	202081_at	10369.349	2854.2173	15488.13	1484.7258	7760.508	601.88007	0.003103967	0.009448763	0.15648781	-5118.782	-3.5586336	-4.5781274	0.11318996	0.25311	2608.8406	1.8136947	-4.588735	0.001086524	0.010980047	7727.6226	5.3723283	-4.5728927	10983.979	7257.888	12866.178	17152.45	14299.682	15012.259	7765.222	7156.284	8360.017
1612	SEC14L1	202084_s_at	1017.79266	346.78125	877.3777	98.22879	1432.0973	185.33699	0.041864626	0.45837182	0.8214178	140.415	0.78529966	-4.5965853	0.05412279	0.14511108	-414.30466	-2.3170838	-4.5849867	0.017567571	0.082795724	-554.71967	-3.1023834	-4.5802507	1396.722	716.227	940.429	765.073	919.759	947.301	1461.62	1233.771	1600.901
1613	TJP2	202085_at	334.3567	136.32417	202.904	40.058163	534.1247	173.51816	0.03610462	0.2299159	0.63960254	131.45267	1.3168288	-4.592715	0.08603413	0.20490578	-199.768	-2.0011785	-4.587285	0.013057124	0.06671678	-331.22067	-3.3180072	-4.579194	461.75	190.582	350.738	168.205	193.765	246.742	446.19	734.006	422.178
1614	MX1	202086_at	1108.636	136.21309	1008.7443	86.11884	561.21967	183.46834	0.003409903	0.38817012	0.77903223	99.89167	0.920849	-4.595693	0.001547926	0.010186781	547.4163	5.046345	-4.573557	0.004562158	0.030774733	447.52466	4.125496	-4.576024	1183.639	951.406	1190.863	958.377	1108.183	959.673	383.418	550.368	749.873
1616	SLC39A6	202088_at	1671.4742	333.57077	2161.3667	253.14139	3410.7234	315.8773	3.88E-04	0.07222667	0.38392818	-489.89233	-2.120348	-4.5863943	1.44E-04	0.002041745	-1739.249	-7.5278034	-4.570124	0.001046749	0.010689658	-1249.3567	-5.4074554	-4.5728264	2018.288	1352.948	1643.187	2424.12	1919.08	2140.9	3508.751	3057.454	3665.965
1617	SLC39A6	202089_s_at	887.3457	118.21801	1238.5044	152.18301	2262.3367	82.87593	4.77E-06	0.007310844	0.14227733	-351.15866	-3.7541127	-4.577341	1.83E-06	1.68E-04	-1374.991	-14.699541	-4.5675764	1.30E-05	6.62E-04	-1023.83234	-10.945428	-4.5683484	992.898	759.606	909.533	1078.875	1381.947	1254.691	2327.032	2291.057	2168.921
1619	ARL2BP	202091_at	272.53265	36.061745	238.51833	61.373596	154.014	30.51086	0.04061031	0.39562866	0.7837748	34.01433	0.90563935	-4.5957975	0.016317885	0.058775034	118.51867	3.1555865	-4.579981	0.059716973	0.20401235	84.50433	2.249947	-4.585458	289.876	296.646	231.076	168.106	266.775	280.674	156.96	182.945	122.137
1620	ARL2BP	202092_s_at	2838.3945	100.65474	2659.8416	491.57397	1600.7174	89.63043	0.001898488	0.4529847	0.8189078	178.55267	0.79515576	-4.596524	9.38E-04	0.00705319	1237.677	5.5117965	-4.572635	0.00224743	0.018085763	1059.1244	4.716641	-4.5743284	2722.241	2892.912	2900.03	2970.65	2093.106	2915.769	1681.332	1616.62	1504.2
1621	PAF1	202093_s_at	448.93863	147.97937	489.41666	56.992233	733.3027	38.908546	0.012744557	0.5991249	0.89229804	-40.478	-0.55080897	-4.5978856	0.006300313	0.028768416	-284.364	-3.8695152	-4.576908	0.013044706	0.066668615	-243.886	-3.3187063	-4.579191	563.972	281.999	500.845	495.847	429.482	542.921	777.525	718.059	704.324
1622	BIRC5	202094_at	36.91833	16.809473	26.755	9.425846	890.0434	41.608177	8.58E-09	0.70399535	0.9345364	10.163333	0.3960867	-4.5985327	7.05E-09	1.21E-05	-853.125	-33.248093	-4.5667634	6.50E-09	1.32E-05	-863.2883	-33.64418	-4.5667586	45.266	47.92	17.569	36.571	25.919	17.775	866.17	938.088	865.872
1623	BIRC5	202095_s_at	88.78767	107.42115	93.20333	63.94184	1516.9546	137.95692	8.40E-07	0.95924467	0.9952803	-4.4156666	-0.052984413	-4.599243	6.50E-07	1.07E-04	-1428.167	-17.136845	-4.5673137	6.64E-07	1.31E-04	-1423.7513	-17.08386	-4.5673184	212.155	38.27	15.938	81.329	36.031	162.25	1403.951	1476.221	1670.692
1624	TSPO	202096_s_at	3354.6892	430.22977	3982.0457	402.54474	2758.14	342.41742	0.014436183	0.07529401	0.38964722	-627.3567	-2.0920227	-4.5866036	0.087547705	0.20779991	596.549	1.9892894	-4.587375	0.004820162	0.032042865	1223.9056	4.081312	-4.5761695	3848.474	3155.018	3060.575	4177.948	3519.048	4249.141	2964.335	2362.874	2947.211
1625	NUP153	202097_at	2085.9023	140.03181	2509.642	75.96239	5479.2993	298.0108	1.81E-07	0.025505003	0.24093068	-423.73965	-2.837383	-4.581689	9.55E-08	4.73E-05	-3393.3972	-22.722366	-4.5669928	2.37E-07	8.40E-05	-2969.6577	-19.884983	-4.567123	2091.595	1943.111	2223.001	2593.262	2444.896	2490.768	5502.323	5765.131	5170.445
1626	PRMT2	202098_s_at	3581.9934	391.76004	1777.7598	467.78677	768.528	128.45097	6.10E-05	3.31E-04	0.042349372	1804.234	6.5736156	-4.5710807	2.00E-05	6.30E-04	2813.4656	10.250689	-4.5685835	0.008083121	0.046638057	1009.2317	3.6770735	-4.577643	3205.467	3987.39	3553.124	2308.812	1597.744	1426.723	877.976	627.112	800.496
1628	RALB	202100_at	1275.1927	427.16727	1166.917	284.58197	1992.017	264.86798	0.028559033	0.6832402	0.9260732	108.275665	0.42575836	-4.598423	0.026193297	0.08449121	-716.82434	-2.8186753	-4.581796	0.014438089	0.07177751	-825.1	-3.2444336	-4.5795436	1645.826	808.016	1371.736	896.172	1141.014	1463.565	1709.242	2234.319	2032.49
1632	LOC101930112///SPG7	202104_s_at	1265.006	2.8578074	584.012	253.8947	505.87	55.796574	5.96E-04	6.28E-04	0.05446468	680.994	5.904265	-4.571984	3.28E-04	0.003489365	759.136	6.5817614	-4.5710707	0.5201381	0.8198512	78.142	0.67749655	-4.597226	1266.588	1266.723	1261.707	321.011	603.328	827.697	458.185	492.191	567.234
1633	IGBP1	202105_at	2409.5757	467.60962	2537.328	148.12122	1407.2587	201.16696	0.003684066	0.60154223	0.8938301	-127.752	-0.54709023	-4.5979033	0.003716142	0.019442778	1002.317	4.2923617	-4.5754995	0.001952484	0.016516367	1130.069	4.8394523	-4.574028	1871.057	2644.821	2712.849	2381.013	2675.603	2555.367	1194.887	1431.947	1594.942
1635	MCM2	202107_s_at	900.77704	110.29235	698.85004	148.2913	9336.403	907.6536	2.11E-07	0.63548607	0.9091924	201.927	0.49570826	-4.598137	1.80E-07	5.98E-05	-8435.626	-20.708519	-4.56708	1.53E-07	6.82E-05	-8637.553	-21.204227	-4.567056	778.943	993.815	929.573	862.717	573.893	659.94	10191.155	9434.273	8383.78
1638	COX7B	202110_at	3825.5676	351.98483	3160.4678	193.07768	6086.7925	832.2964	4.61E-04	0.14630622	0.52456015	665.1	1.6366558	-4.590144	8.88E-04	0.006784919	-2261.2246	-5.564346	-4.5725417	1.89E-04	0.00325701	-2926.3247	-7.2010016	-4.570416	4136.136	3443.229	3897.338	3356.704	2970.712	3153.987	5158.401	6335.85	6766.126
1639	SLC4A2	202111_at	60.574337	10.752408	37.424	11.588253	183.05968	42.66388	0.001611468	0.39517742	0.783493	23.150333	0.90655345	-4.5957913	0.002050562	0.012552931	-122.48534	-4.796454	-4.5741315	7.70E-04	0.00849448	-145.63567	-5.703007	-4.572305	70.768	61.616	49.339	24.054	43.64	44.578	232.147	162.126	154.906
1642	SNX2	202114_at	602.57697	28.369362	854.86334	156.51097	647.832	75.45137	0.03324095	0.015465627	0.19410002	-252.28633	-3.1944313	-4.5797877	0.5848032	0.7640226	-45.255	-0.5730156	-4.597778	0.03475992	0.13693923	207.03133	2.6214159	-4.5829806	631.581	601.262	574.888	675.513	925.283	963.794	571.109	650.443	721.944
1643	NOC2L	202115_s_at	778.0267	51.834072	762.0967	218.7515	1286.1937	256.96487	0.01688439	0.91891295	0.9878824	15.93	0.105585635	-4.5992036	0.01219719	0.0473172	-508.167	-3.3681817	-4.5789623	0.010580453	0.056958936	-524.097	-3.4737673	-4.5784907	825.112	786.484	722.484	626.423	1014.451	645.416	1036.603	1549.947	1272.031
1647	CPNE3	202119_s_at	2513.5583	399.00674	2434.593	285.29422	1874.0175	63.00437	0.043263562	0.7278947	0.942302	78.96533	0.36239496	-4.5986485	0.022209179	0.074497536	639.541	2.9350402	-4.58114	0.037299536	0.14434622	560.5757	2.5726452	-4.5832877	2566.217	2090.837	2883.621	2753.725	2345.8	2204.254	1924.123	1803.285	1894.644
1651	ABL1	202123_s_at	1084.1857	187.3128	818.86694	28.408821	783.228	116.40485	0.037006572	0.031940598	0.2671668	265.31866	2.680109	-4.5826187	0.019161163	0.06648523	300.95767	3.0401156	-4.5805745	0.7296019	0.9363635	35.639	0.36000636	-4.598656	930.575	1292.858	1029.124	851.524	799.855	805.222	814.563	654.363	880.758
1652	TRAK2	202124_s_at	1687.107	211.5926	1507.2076	212.59941	837.476	113.7552	0.001356422	0.2458351	0.655884	179.89934	1.2681288	-4.5931	5.77E-04	0.005028172	849.631	5.9891357	-4.571856	0.002236135	0.018037198	669.7317	4.721007	-4.5743175	1809.083	1442.781	1809.457	1408.516	1361.891	1751.216	861.19	713.733	937.505
1653	TRAK2	202125_s_at	1263.9423	129.78477	1555.9274	81.22911	840.6167	111.94057	2.24E-04	0.011050974	0.16808796	-291.985	-3.441333	-4.5786333	0.001649255	0.010664642	423.32565	4.989313	-4.573683	7.04E-05	0.00173479	715.31067	8.430646	-4.5694656	1412.484	1172.478	1206.865	1595.587	1609.708	1462.487	731.058	835.996	954.796
1655	PRPF4B	202127_at	1883.8773	201.39076	1309.7847	541.3912	1021.6387	281.44437	0.04899178	0.082474634	0.40635136	574.09265	2.0299742	-4.5870676	0.018928643	0.06589798	862.23865	3.0488496	-4.5805283	0.3426271	0.66499084	288.146	1.0188755	-4.5949984	1894.677	2079.651	1677.304	753.789	1340.283	1835.282	771.961	966.32	1326.635
1663	ACTR1B	202135_s_at	2242.612	254.78311	1797.591	273.32935	1624.4657	243.34793	0.04090192	0.058530044	0.34779334	445.021	2.2636414	-4.585361	0.016575746	0.059456542	618.14636	3.14426	-4.5800376	0.40812883	0.7308645	173.12534	0.8806184	-4.595967	1974.86	2270.913	2482.063	2104.21	1579.493	1709.07	1390.325	1876.079	1606.993
1664	ZMYND11	202136_at	4807.6	322.8552	4516.623	252.63799	2273.9607	195.44916	9.17E-06	0.19000624	0.59265244	290.977	1.4533867	-4.591621	4.97E-06	2.86E-04	2533.6394	12.655149	-4.5679164	1.12E-05	6.17E-04	2242.6624	11.201763	-4.5682716	4508.884	5150.121	4763.795	4703.529	4229.197	4617.143	2158.057	2164.207	2499.618
1666	AIMP2	202138_x_at	1149.3336	83.63124	838.753	177.17723	2441.1123	394.80664	1.84E-04	0.15461949	0.5390436	310.58066	1.5982032	-4.5904536	3.09E-04	0.003357871	-1291.7787	-6.647306	-4.5709944	8.10E-05	0.001902276	-1602.3594	-8.245509	-4.5695853	1243.844	1084.902	1119.255	836.398	1017.096	662.765	2744.292	1994.677	2584.368
1668	CLK3	202140_s_at	1342.1766	197.07343	1106.6013	97.91389	934.98334	60.236153	0.01540006	0.053835098	0.33626476	235.57533	2.320725	-4.584962	0.005261789	0.025182227	407.19333	4.0113864	-4.5764055	0.13533649	0.36705244	171.618	1.6906617	-4.5897117	1569.411	1218.007	1239.112	1002.665	1197.106	1120.033	944.021	990.19	870.739
1669	COPS8	202141_s_at	1399.6221	224.87402	1865.2064	170.80249	2743.2957	486.31967	0.002965176	0.10272367	0.44725686	-465.58432	-1.8801472	-4.5882154	0.001026307	0.007545099	-1343.6737	-5.426094	-4.5727916	0.009609269	0.053207204	-878.08936	-3.5459466	-4.578181	1624.89	1398.832	1175.144	2042.218	1852.024	1701.377	3209.516	2781.268	2239.103
1670	COPS8	202142_at	1424.3844	201.5699	1662.2047	179.03928	2103.7834	36.98033	0.002410934	0.08987046	0.4216584	-237.82033	-1.971433	-4.5875115	8.28E-04	0.006434543	-679.399	-5.631939	-4.572425	0.008260531	0.0474528	-441.57867	-3.660506	-4.577709	1237.61	1638.05	1397.493	1858.991	1508.935	1618.688	2145.611	2075.428	2090.311
1671	COPS8	202143_s_at	748.59296	138.38623	952.668	185.50365	1823.975	392.0056	0.002467948	0.34347853	0.7459778	-204.075	-1.0169529	-4.595012	0.001102199	0.007963942	-1075.382	-5.358877	-4.5729184	0.003499318	0.025129002	-871.307	-4.341924	-4.575351	782.179	867.095	596.505	743.403	1096.895	1017.706	1896.409	2174.712	1400.804
1672	ADSL	202144_s_at	2498.0046	267.79953	3097.6035	69.782684	4465.589	517.5172	3.75E-04	0.05384341	0.33626476	-599.5993	-2.3206196	-4.5849624	1.34E-04	0.001956039	-1967.5844	-7.6151094	-4.5700517	0.001180811	0.011632248	-1367.985	-5.29449	-4.5730433	2298.258	2802.31	2393.445	3023.493	3107.267	3162.051	4760.048	4768.686	3868.032
1674	IFRD1	202146_at	461.9	113.08922	639.85236	186.37895	1035.6343	199.37207	0.008941706	0.21638022	0.62357867	-177.95233	-1.3606087	-4.5923657	0.003315277	0.017913265	-573.7343	-4.386725	-4.57522	0.019540217	0.089334145	-395.782	-3.0261161	-4.5806484	537.688	331.912	516.1	538.154	854.958	526.445	1252.489	994.138	860.276
1675	IFRD1	202147_s_at	615.32666	118.75835	607.2817	173.60524	875.385	66.29683	0.048872747	0.937035	0.99111515	8.045	0.081919156	-4.5992246	0.033448488	0.10137822	-260.05832	-2.6480744	-4.582815	0.029732456	0.12212504	-268.10333	-2.7299936	-4.5823174	710.359	482.194	653.427	406.824	706.359	708.662	951.444	844.875	829.836
1676	PYCR1	202148_s_at	395.46265	38.690014	352.417	97.877	1284.909	163.15224	2.21E-05	0.63528633	0.9091924	43.045666	0.49600628	-4.598136	2.00E-05	6.30E-04	-889.44635	-10.248906	-4.5685844	1.47E-05	7.08E-04	-932.492	-10.744912	-4.568412	358.323	435.536	392.529	252.936	355.708	448.607	1258.364	1136.657	1459.706
1677	NEDD9	202149_at	636.56134	115.53252	987.91266	198.64021	722.52563	121.30698	0.044572733	0.0189609	0.21274208	-351.35132	-3.047631	-4.580535	0.48048294	0.68099487	-85.96433	-0.74565697	-4.596829	0.055333465	0.19283634	265.387	2.301974	-4.585092	722.137	505.143	682.404	837.821	1213.166	912.751	648.857	862.535	656.185
1679	UBAC1	202151_s_at	1108.6976	256.26874	889.79034	88.97241	1532.252	274.7633	0.019505132	0.240363	0.65000105	218.90733	1.2845527	-4.5929704	0.042332668	0.12113764	-423.55432	-2.4854255	-4.583851	0.007161997	0.04285162	-642.4617	-3.769978	-4.57728	1400.515	1005.282	920.296	990.997	823.89	854.484	1236.618	1779.795	1580.343
1680	USF2	202152_x_at	1908.3989	233.43675	1521.103	406.37332	1002.3677	173.34445	0.013630273	0.122530304	0.48248363	387.296	1.7592217	-4.5891657	0.004619273	0.022848228	906.0313	4.1154823	-4.5760565	0.05110799	0.18215601	518.73535	2.3562608	-4.584717	1639.062	2052.337	2033.798	1983.04	1218.721	1361.548	1147.843	1048.693	810.567
1681	NUP62	202153_s_at	858.6823	163.62566	1531.6171	143.88461	4977.5073	1205.799	2.75E-04	0.25227126	0.66258323	-672.9347	-1.249209	-4.593249	1.30E-04	0.001926076	-4118.825	-7.646023	-4.5700264	3.90E-04	0.005297869	-3445.8906	-6.396814	-4.571297	767.238	761.22	1047.589	1694.425	1421.526	1478.9	5469.023	3603.583	5859.917
1682	TUBB3	202154_x_at	423.47433	139.59114	762.59906	157.86705	4365.8438	535.25653	2.10E-06	0.22299673	0.63018847	-339.12466	-1.3389168	-4.592539	1.24E-06	1.41E-04	-3942.3696	-15.565086	-4.5674696	2.28E-06	2.40E-04	-3603.245	-14.22617	-4.5676427	539.649	268.623	462.151	652.395	943.452	691.95	4079.624	4983.357	4034.551
1684	CELF2	202156_s_at	2831.6143	207.16936	2121.284	294.0493	1626.8436	271.12073	0.001657862	0.009219561	0.15647432	710.3303	3.577161	-4.57805	5.35E-04	0.004796451	1204.7706	6.067119	-4.571742	0.042054538	0.1571263	494.44034	2.489958	-4.583821	3062.624	2662.304	2769.915	2102.553	1837.048	2424.251	1727.966	1319.695	1832.87
1685	CELF2	202157_s_at	14805.305	1797.333	9918.304	2350.2764	7955.264	1447.4133	0.005819466	0.01206648	0.1745957	4887.0005	3.3761406	-4.578926	0.002207238	0.013274722	6850.04	4.732289	-4.5742893	0.21772648	0.5075585	1963.0393	1.3561481	-4.5924015	16878.805	13692.062	13845.045	8924.599	8228.1	12602.211	7377.708	6885.798	9602.286
1687	FARSA	202159_at	794.1147	41.89801	717.27496	123.31658	1533.6273	161.13391	9.16E-05	0.43355083	0.80735785	76.83967	0.8314063	-4.596292	9.80E-05	0.001623652	-739.5127	-8.001537	-4.5697546	5.23E-05	0.001466209	-816.35236	-8.832944	-4.569228	824.695	811.291	746.358	574.971	784.05	792.804	1549.337	1686.331	1365.214
1688	CREBBP	202160_at	2749.6213	388.23367	2615.2712	560.0124	1073.289	241.83488	0.002099046	0.6856445	0.92751586	134.35	0.42230022	-4.5984364	0.001213397	0.008537457	1676.3323	5.2691884	-4.573093	0.001936056	0.016428461	1541.9823	4.8468885	-4.5740104	3081.328	2322.61	2844.926	2450.828	2155.891	3239.095	825.237	1086.244	1308.386
1690	CNOT8	202162_s_at	1982.9893	133.83311	1743.6211	145.07683	1050.9523	140.58394	1.54E-04	0.062101513	0.35882124	239.36833	2.2232494	-4.585648	5.94E-05	0.00120648	932.037	8.656746	-4.569329	3.77E-04	0.005177817	692.66864	6.433496	-4.571251	1898.513	1913.16	2137.295	1629.658	1694.27	1906.935	890.368	1151.82	1110.669
1692	CNOT8	202164_s_at	2891.4348	314.59937	3080.5408	393.94495	1567.618	97.84212	5.73E-04	0.4311902	0.806058	-189.10567	-0.8358873	-4.596263	6.62E-04	0.005491369	1323.817	5.851553	-4.5720654	2.98E-04	0.004388345	1512.9226	6.6874404	-4.570948	2933.253	2558.018	3183.034	2626.771	3335.037	3279.814	1536.191	1489.351	1677.312
1693	PPP1R2	202165_at	3394.9294	183.52766	3192.7058	503.5598	909.858	217.5122	4.63E-05	0.4535872	0.81919956	202.22366	0.7940494	-4.5965304	2.75E-05	7.56E-04	2485.0713	9.757855	-4.568779	4.76E-05	0.001386355	2282.8477	8.963806	-4.569157	3186.165	3530.863	3467.76	2963.092	2844.878	3770.147	693.769	907.039	1128.766
1694	PPP1R2	202166_s_at	3775.1003	801.1515	5326.4536	650.04193	4182.996	560.11316	0.048224587	0.020103792	0.2180399	-1551.3536	-3.0058272	-4.580756	0.45562297	0.66038215	-407.89566	-0.7903187	-4.5965543	0.06281076	0.21177368	1143.458	2.2155085	-4.5857034	3110.696	3549.836	4664.769	4576.296	5679.138	5723.928	3537.08	4534.612	4477.296
1696	AK6///TAF9	202168_at	2808.302	64.12052	2197.412	155.04086	2693.4524	127.56217	7.91E-04	3.54E-04	0.04336192	610.8903	6.5009217	-4.571168	0.2617082	0.4589112	114.85	1.2222011	-4.5934606	0.001201004	0.011753176	-496.04034	-5.2787204	-4.5730743	2791.067	2879.279	2754.561	2270.475	2019.339	2302.422	2748.695	2784.082	2547.58
1697	AASDHPPT	202169_s_at	1177.2963	140.48999	1809.8053	533.4531	3724.8281	212.64247	6.90E-05	0.04588625	0.31059638	-632.509	-2.430074	-4.584217	2.70E-05	7.50E-04	-2547.532	-9.787515	-4.5687666	1.66E-04	0.002997094	-1915.023	-7.357441	-4.570272	1016.707	1277.484	1237.698	1313.081	2373.637	1742.698	3480.375	3867.024	3827.086
1698	AASDHPPT	202170_s_at	697.47235	67.58597	843.3723	195.64284	1704.5449	270.4234	6.00E-04	0.3650225	0.7618055	-145.9	-0.9694986	-4.5953526	2.97E-04	0.003264685	-1007.0727	-6.6919503	-4.5709434	7.55E-04	0.008377372	-861.17267	-5.7224517	-4.572273	697.986	629.631	764.8	747.78	1068.433	713.904	1572.483	1525.528	2015.624
1699	VEZF1	202171_at	1964.8463	150.03575	2071.2185	211.87315	1229.6056	305.05814	0.004156238	0.56650656	0.87803197	-106.372	-0.60184395	-4.597633	0.004371589	0.021885175	735.24066	4.1599307	-4.5759125	0.002133651	0.017516322	841.6127	4.7617745	-4.5742164	2104.794	1806.432	1983.313	1833.053	2238.759	2141.843	941.586	1197.991	1549.24
1700	VEZF1	202172_at	1165.9673	102.72604	1342.2653	339.14716	698.447	198.77916	0.022643097	0.35855162	0.75738037	-176.298	-0.98351854	-4.595253	0.03543141	0.105932936	467.52032	2.6081686	-4.5830636	0.009044075	0.05085267	643.81836	3.5916872	-4.5779896	1139.027	1079.396	1279.479	1325.254	1689.598	1011.944	473.013	773.777	848.551
1701	VEZF1	202173_s_at	1852.3438	368.415	1761.6104	510.18085	905.85565	171.57976	0.024817687	0.76129204	0.9490972	90.73333	0.3160662	-4.5987916	0.013435318	0.050766192	946.488	3.297056	-4.579293	0.020817328	0.09379393	855.75464	2.9809897	-4.5808897	1943.155	1447.015	2166.861	1204.486	1874.36	2205.985	719.16	941.774	1056.633
1703	CHPF	202175_at	596.83203	18.0777	393.46033	93.9964	654.24866	56.933506	0.003586167	0.005668455	0.12631018	203.37167	3.9524617	-4.5766106	0.3017993	0.5054106	-57.416668	-1.1158742	-4.5942783	0.001510721	0.013678743	-260.78833	-5.068336	-4.573509	580.132	616.028	594.336	284.944	445.854	449.583	719.33	613.662	629.754
1704	ERCC3	202176_at	1098.443	96.27698	683.8543	70.15688	743.98663	114.95502	0.001793844	8.85E-04	0.06012788	414.58865	5.56779	-4.572536	0.002137431	0.012938977	354.45633	4.7602324	-4.57422	0.44626877	0.7638813	-60.13233	-0.8075576	-4.596445	1129.62	1175.268	990.441	608.313	746.965	696.285	633.637	863.051	735.272
1706	PRKCZ	202178_at	740.925	78.05631	916.008	170.27621	281.43066	193.85191	0.003045966	0.186939	0.5884627	-175.083	-1.4649165	-4.591528	0.006504999	0.029491534	459.49432	3.8445811	-4.5769997	0.001161943	0.011495434	634.57733	5.3094974	-4.573014	831.044	697.174	694.557	1011.131	719.424	1017.469	284.872	85.881	473.539
1707	BLMH	202179_at	992.9563	140.45963	734.16766	77.553345	874.80835	89.76383	0.046355497	0.016604397	0.20086633	258.78867	3.143013	-4.580044	0.19501399	0.3756156	118.148	1.4349188	-4.5917697	0.13196467	0.36102748	-140.64067	-1.7080944	-4.5895724	853.575	990.824	1134.47	813.613	658.656	730.234	851.048	974.062	799.315
1709	SUSD6	202181_at	2156.0486	149.61588	2156.1633	101.34062	2766.718	245.50632	0.003980984	0.99934584	0.9999841	-0.11466666	-8.50E-04	-4.599256	0.002804967	0.015833613	-610.6693	-4.5269227	-4.5748253	0.002807787	0.021295408	-610.5547	-4.5260725	-4.5748277	2279.112	1989.51	2199.524	2260.971	2148.831	2058.688	2840.803	2492.701	2966.65
1712	NUP133	202184_s_at	648.2653	29.959637	610.09796	67.36473	1449.3047	104.82645	3.22E-06	0.5353296	0.86329424	38.16733	0.65226996	-4.597366	2.95E-06	2.17E-04	-801.0393	-13.689557	-4.567726	2.16E-06	2.37E-04	-839.20667	-14.341826	-4.567626	673.297	615.07	656.429	537.592	670.747	621.955	1535.492	1479.814	1332.608
1715	PPP2R5A	202187_s_at	1980.9503	77.94503	1782.6152	350.90982	1297.445	97.30308	0.011450098	0.2674012	0.67810404	198.335	1.2063056	-4.593584	0.004386431	0.02194003	683.5053	4.15719	-4.575921	0.021718413	0.09686777	485.17032	2.9508846	-4.5810533	2065.271	1911.533	1966.047	1785.577	1430.234	2132.035	1407.633	1261.373	1223.329
1716	NUP93	202188_at	415.03598	224.41512	376.37366	105.487495	1253.0306	92.95205	2.31E-04	0.75178075	0.9484107	38.662334	0.32917777	-4.598753	2.00E-04	0.002511222	-837.9947	-7.134831	-4.570479	1.51E-04	0.002846415	-876.657	-7.464009	-4.5701785	507.788	159.113	578.207	472.336	393.362	263.423	1198.348	1200.388	1360.356
1717	MIR4745///PTBP1	202189_x_at	6173.8335	308.82193	5235.3784	776.9604	9615.2705	1239.8151	7.21E-04	0.1970041	0.60093665	938.45465	1.4276978	-4.591828	0.001258274	0.008756436	-3441.4382	-5.235558	-4.57316	3.05E-04	0.004459553	-4379.893	-6.663256	-4.570976	6268.723	5828.7	6424.075	5892.718	4377.94	5435.476	8693.566	9127.447	11024.8
1718	CSTF1	202190_at	292.45767	34.614384	395.08096	38.25566	565.2963	82.4542	0.001747688	0.059660524	0.35113984	-102.62334	-2.250592	-4.5854535	5.81E-04	0.005048251	-272.83865	-5.9835176	-4.571864	0.007514896	0.044358786	-170.21533	-3.7329257	-4.577423	277.764	267.614	331.995	350.916	416.399	417.928	659.227	531.802	504.86
1720	GAS7	202192_s_at	1073.6757	237.34497	717.1064	153.2815	469.87564	60.146942	0.006707013	0.027395064	0.24895768	356.56934	2.7872198	-4.5819793	0.002239342	0.013410174	603.8	4.7197647	-4.574321	0.09514093	0.28652862	247.23067	1.9325448	-4.5878096	1310.741	836.052	1074.234	543.901	835.255	772.163	484.841	521.127	403.659
1721	LIMK2	202193_at	242.269	51.54986	324.788	41.42724	531.867	72.00578	0.001125798	0.115218766	0.47005123	-82.519	-1.8015045	-4.588831	4.18E-04	0.004082603	-289.598	-6.3223267	-4.571393	0.002825272	0.021391615	-207.079	-4.5208225	-4.574842	207.277	218.063	301.467	279.104	359.916	335.344	510.67	612.092	472.839
1722	TMED5	202194_at	1511.9316	703.895	2416.2737	101.36827	3023.0742	311.1004	0.00932961	0.03343467	0.27370492	-904.342	-2.6483612	-4.5828137	0.00316506	0.017354092	-1511.1427	-4.425374	-4.5751085	0.119401164	0.3364887	-606.80066	-1.7770128	-4.5890245	1983.111	702.791	1849.893	2368.591	2532.691	2347.539	2679.441	3104.224	3285.558
1723	TMED5	202195_s_at	401.42868	111.41664	600.109	102.92062	925.535	78.03417	7.93E-04	0.036216747	0.28119087	-198.68033	-2.5930033	-4.583159	2.60E-04	0.003007513	-524.1063	-6.840181	-4.57078	0.003926755	0.027472492	-325.426	-4.2471776	-4.575638	443.386	275.125	485.775	659.828	659.232	481.267	883.503	1015.575	877.527
1725	MTMR3	202197_at	1277.9777	67.891785	1196.5374	248.30199	701.0806	17.196964	0.003139717	0.5001537	0.8466158	81.44033	0.7114056	-4.597032	0.001559944	0.010241888	576.897	5.039367	-4.573572	0.003558956	0.02542617	495.45667	4.3279614	-4.5753927	1332.654	1201.986	1299.293	1368.637	911.892	1309.083	682.574	704.1	716.568
1726	MTMR3	202198_s_at	166.16432	21.90108	195.27367	37.57584	264.00034	30.04833	0.027027784	0.33583322	0.74019504	-29.109333	-1.0343523	-4.5948853	0.010542636	0.04241993	-97.836	-3.4764414	-4.5784793	0.0450896	0.16563329	-68.72667	-2.442089	-4.584137	188.611	144.853	165.029	154.237	227.996	203.588	242.757	298.38	250.864
1727	SRPK1	202199_s_at	1126.9683	205.83403	1089.8273	170.72314	1598.805	122.63465	0.0104379	0.7838987	0.9554206	37.141	0.2851417	-4.5988774	0.008684621	0.036644462	-471.83667	-3.6224203	-4.577863	0.006001413	0.037501257	-508.97766	-3.907562	-4.5767703	927.831	1338.902	1114.172	924.541	1265.512	1079.429	1527.045	1740.407	1528.963
1728	SRPK1	202200_s_at	1213.1973	216.87622	1414.2611	61.936485	3356.1125	205.37888	1.88E-06	0.18054391	0.5778413	-201.06366	-1.4895178	-4.5913296	1.09E-06	1.36E-04	-2142.9153	-15.875123	-4.5674353	2.11E-06	2.35E-04	-1941.8517	-14.385605	-4.56762	1430.397	996.646	1212.549	1414.196	1476.23	1352.357	3557.695	3363.506	3147.137
1734	ARL4C	202206_at	11501.3545	1826.9878	11230.922	3531.3228	2304.841	784.86505	0.002055976	0.88364965	0.98137784	270.43268	0.15184619	-4.599148	0.001360372	0.009261583	9196.513	5.163782	-4.573307	0.001608204	0.01429422	8926.08	5.011936	-4.5736322	12935.553	9444.407	12124.101	14744.41	7682.031	11266.322	1797.799	1907.828	3208.896
1735	ARL4C	202207_at	10888.035	2503.7456	11910.056	1383.3175	2118.216	877.38745	2.79E-04	0.46279684	0.82519823	-1022.0203	-0.7772634	-4.5966353	3.03E-04	0.00331288	8769.819	6.669593	-4.5709686	1.54E-04	0.002859124	9791.84	7.4468565	-4.5701933	13132.354	8187.58	11344.172	13135.539	12184.563	10410.065	1380.464	1885.76	3088.424
1736	ARL4C	202208_s_at	4692.6934	1818.4203	4407.383	1477.4235	1070.4844	404.81973	0.01899927	0.79281133	0.95736635	285.31067	0.27303582	-4.5989084	0.010685801	0.042771995	3622.209	3.4663718	-4.578523	0.015488995	0.075776055	3336.8984	3.193336	-4.579793	6505.273	2868.488	4704.319	5706.656	2800.303	4715.189	644.376	1117.097	1449.98
1737	LSM3	202209_at	1773.39	273.5557	1412.745	272.73856	3977.9084	339.3049	2.06E-05	0.15593377	0.5407208	360.645	1.5923014	-4.5905013	2.79E-05	7.65E-04	-2204.5186	-9.733277	-4.5687895	1.04E-05	5.84E-04	-2565.1636	-11.325579	-4.5682364	1761.157	1506.156	2052.857	1723.426	1212.747	1302.062	4343.058	3918.327	3672.341
1740	PES1	202212_at	367.36	68.43259	450.4857	83.38962	1223.963	48.592598	2.00E-06	0.17068413	0.5613576	-83.12566	-1.5290502	-4.591011	1.15E-06	1.36E-04	-856.603	-15.756734	-4.567448	2.28E-06	2.40E-04	-773.47736	-14.227683	-4.5676427	364.922	300.179	436.979	434.999	540.533	375.925	1265.002	1170.306	1236.581
1742	CUL4B	202214_s_at	2040.6187	68.66504	1552.9883	271.45798	810.69	410.16687	0.002546946	0.061624568	0.35729834	487.63034	2.2285054	-4.5856104	8.37E-04	0.006499407	1229.9287	5.6208615	-4.572444	0.011804817	0.061777063	742.29834	3.3923562	-4.5788527	1961.941	2071.457	2088.458	1759.42	1245.496	1654.049	703.915	464.47	1263.685
1743	NFYC	202215_s_at	879.9407	109.375786	946.9634	92.56559	1127.5927	8.597804	0.017156461	0.33758366	0.7417774	-67.02267	-1.0303414	-4.5949144	0.006825927	0.03060405	-247.652	-3.807161	-4.5771394	0.027805049	0.11654983	-180.62933	-2.7768197	-4.5820403	1006.151	812.801	820.87	883.309	904.43	1053.151	1118.818	1127.958	1136.002
1745	C21orf33	202217_at	2037.7953	217.88237	1743.959	100.84651	1249.1254	126.384926	0.001016209	0.04503781	0.30756283	293.83633	2.4428778	-4.5841317	3.36E-04	0.003530195	788.67	6.5567946	-4.5711	0.004628276	0.031136826	494.83368	4.113917	-4.5760617	2271.877	1840.898	2000.611	1631.019	1824.994	1775.864	1194.661	1393.611	1159.104
1749	EP300	202221_s_at	663.98663	76.32698	488.66064	71.39807	618.8437	34.137394	0.026703553	0.010964304	0.16808796	175.326	3.447194	-4.5786076	0.40461972	0.61296767	45.143	0.88758475	-4.59592	0.038010497	0.14652862	-130.183	-2.5596094	-4.5833707	678.74	731.86	581.36	564.97	477.531	423.481	619.794	652.496	584.241
1751	STT3A	202223_at	669.86865	145.6095	1049.3417	12.871859	2233.8147	661.0297	0.003070938	0.2439567	0.6534544	-379.473	-1.2737308	-4.593056	0.00123944	0.008660533	-1563.946	-5.2495065	-4.5731325	0.00550358	0.035129268	-1184.473	-3.975776	-4.5765285	838.004	585.757	585.845	1034.487	1057.205	1056.333	2532.805	1476.114	2692.525
1753	CRK	202225_at	428.25534	75.70396	531.282	119.82438	706.41504	59.644627	0.014964147	0.18191278	0.5800748	-103.026665	-1.4841859	-4.591373	0.005290106	0.025267344	-278.15967	-4.0071244	-4.5764203	0.04008685	0.15206933	-175.133	-2.5229385	-4.5836062	362.324	411.513	510.929	482.274	667.842	443.73	659.317	773.482	686.446
1756	NPTN	202228_s_at	2772.3362	343.4569	3344.7957	74.9274	5514.4907	655.7162	1.72E-04	0.124384314	0.4869388	-572.45935	-1.7488844	-4.5892477	7.33E-05	0.001354862	-2742.1548	-8.377384	-4.5694995	3.14E-04	0.004570445	-2169.6953	-6.6284995	-4.571016	2778.566	2425.807	3112.636	3430.132	3314.472	3289.783	5803.239	5976.279	4763.955
1758	CHERP	202230_s_at	1146.577	269.81293	1214.4374	137.50507	2490.5076	216.98228	1.33E-04	0.6924234	0.9306468	-67.86034	-0.41258	-4.5984726	8.58E-05	0.001496558	-1343.9307	-8.170884	-4.569636	1.19E-04	0.002436611	-1276.0703	-7.758304	-4.5699368	1190.836	857.371	1391.524	1088.952	1361.428	1192.932	2406.094	2328.418	2737.011
1761	UQCRHL///UQCRH	202233_s_at	5898.354	418.88638	5151.6147	707.8921	8292.247	774.3742	0.001035368	0.17701462	0.57271594	746.739	1.5034363	-4.5912175	0.00199685	0.012312066	-2393.8936	-4.8197117	-4.574075	4.18E-04	0.005556614	-3140.6326	-6.3231483	-4.5713916	6130.525	5414.793	6149.744	5886.75	5093.553	4474.542	8436.042	8984.646	7456.055
1762	SLC16A1	202234_s_at	195.42065	12.645822	280.45364	63.31806	630.763	150.59161	0.001425624	0.28716403	0.6955096	-85.033	-1.153246	-4.5939937	6.28E-04	0.005314167	-435.34235	-5.9042583	-4.571984	0.00216019	0.017636115	-350.30933	-4.7510123	-4.574243	181.179	199.749	205.334	211.663	293.4	336.298	526.325	562.577	803.387
1763	SLC16A1	202235_at	49.74033	13.580833	125.406006	73.450775	214.14	27.721666	0.011409785	0.0903189	0.4227213	-75.665665	-1.9680381	-4.5875373	0.003791034	0.019713802	-164.39967	-4.275979	-4.5755496	0.054852106	0.19136833	-88.734	-2.307941	-4.5850506	54.306	34.465	60.45	57.476	203.35	115.392	182.414	233.689	226.317
1764	SLC16A1	202236_s_at	407.47665	60.997665	557.0086	143.14532	2434.829	323.8945	7.63E-06	0.3778655	0.77155477	-149.532	-0.94222707	-4.595545	4.67E-06	2.81E-04	-2027.3523	-12.774698	-4.567892	7.77E-06	4.89E-04	-1877.8203	-11.832472	-4.5681024	337.516	435.397	449.517	521.649	714.52	434.857	2523.288	2075.895	2705.304
1768	PLK1	202240_at	214.83067	135.43903	240.88835	90.13798	786.70294	113.3841	5.71E-04	0.7772698	0.9532177	-26.057667	-0.29417628	-4.598853	3.69E-04	0.003762608	-571.8723	-6.456115	-4.571223	4.88E-04	0.006206389	-545.81464	-6.161938	-4.5716085	217.896	348.711	77.885	200.347	178.14	344.178	859.995	844.01	656.104
1771	PSMB4	202243_s_at	2986.5286	705.6186	3345.532	179.00383	6306.3296	600.39514	1.79E-04	0.41600475	0.7970943	-359.003	-0.86514086	-4.5960703	9.81E-05	0.001623652	-3319.8003	-8.000197	-4.5697556	2.00E-04	0.003387012	-2960.7974	-7.1350565	-4.570479	2172.895	3355.958	3430.733	3393.779	3495.467	3147.349	6435.669	5651.805	6831.513
1772	PSMB4	202244_at	4350.7627	602.3134	4953.741	227.1834	8883.896	280.7502	3.59E-06	0.09256925	0.42702106	-602.97833	-1.9512482	-4.587666	1.85E-06	1.68E-04	-4533.1333	-14.669296	-4.56758	4.81E-06	3.69E-04	-3930.155	-12.718048	-4.5679035	4192.052	3843.697	5016.539	5207.832	4883.181	4770.21	8570.074	8970.397	9111.217
1773	LSS	202245_at	1233.605	13.175658	925.93634	99.09754	781.92596	152.57118	0.00258233	0.007206994	0.14174178	307.66867	3.7651443	-4.5772986	9.23E-04	0.006966665	451.679	5.527494	-4.572607	0.12197455	0.34175265	144.01033	1.7623494	-4.589141	1236.418	1245.147	1219.25	872.921	1040.264	864.624	618.834	805.777	921.167
1774	CDK4	202246_s_at	1424.8177	124.89818	1347.8903	137.65446	6912.113	1204.6978	2.50E-05	0.88995457	0.9831371	76.92733	0.14355099	-4.5991592	2.01E-05	6.31E-04	-5487.2944	-10.239619	-4.568588	1.83E-05	8.05E-04	-5564.222	-10.38317	-4.5685353	1286.183	1459.713	1528.557	1450.888	1401.236	1191.547	8201.601	6719.266	5815.47
1779	PRPF3	202251_at	874.37164	168.53802	577.50397	126.25996	807.78564	68.06045	0.045487445	0.019913351	0.21737324	296.86768	3.0126147	-4.58072	0.52120185	0.7149478	66.586	0.6757151	-4.597236	0.05257585	0.18575355	-230.28166	-2.3368998	-4.58485	954.138	988.219	680.758	595.062	694.066	443.384	731.764	863.052	828.541
1782	SIPA1L1	202254_at	270.3607	38.149265	96.508	67.27087	111.605995	82.13244	0.02297952	0.012678126	0.17785859	173.85266	3.3396685	-4.5790935	0.018907761	0.06587047	158.75467	3.0496395	-4.5805244	0.78031033	0.9540803	-15.098	-0.29002902	-4.598864	280.609	228.134	302.339	59.867	174.145	55.512	16.874	162.861	155.083
1785	CD2BP2	202257_s_at	729.14996	13.008455	710.5251	210.57504	1313.535	320.53555	0.015014039	0.9155663	0.9878824	18.625	0.10996314	-4.5991993	0.010919482	0.043426525	-584.385	-3.4502447	-4.578594	0.009429049	0.052526876	-603.01	-3.5602078	-4.5781207	737.411	735.884	714.155	592.937	953.633	585.005	1067.118	1675.913	1197.574
1787	N4BP2L2	202259_s_at	1656.1979	93.482605	1321.557	61.02	591.91534	130.9476	8.19E-06	0.00354596	0.103845716	334.641	4.330982	-4.5753837	2.83E-06	2.11E-04	1064.2827	13.774133	-4.5677123	3.40E-05	0.001134185	729.64166	9.4431505	-4.5689187	1548.795	1700.548	1719.251	1290.959	1391.822	1281.89	520.462	512.238	743.046
1788	STXBP1	202260_s_at	235.74165	94.257904	359.1913	51.4475	410.14633	66.743034	0.049022574	0.07055641	0.3793024	-123.44967	-2.136283	-4.5862775	0.01976214	0.06815659	-174.40466	-3.0180535	-4.5806913	0.40754688	0.730473	-50.955	-0.8817706	-4.595959	237.397	329.161	140.667	300.044	393.565	383.965	394.645	483.276	352.518
1790	DDAH2	202262_x_at	545.18036	65.7595	459.16602	144.10236	100.88833	49.154694	0.001348949	0.28720617	0.6955096	86.014336	1.1531361	-4.5939946	5.96E-04	0.005149748	444.292	5.956323	-4.571905	0.002034849	0.016945325	358.27768	4.803187	-4.5741153	474.548	556.359	604.634	294.153	560.207	523.138	66.768	78.667	157.23
1791	CYB5R1	202263_at	1494.3623	55.004337	1683.5514	39.31948	1062.1886	223.05887	0.001586418	0.11129328	0.46334994	-189.189	-1.8252833	-4.588644	0.004319747	0.021691097	432.17368	4.169584	-4.5758815	5.74E-04	0.006922475	621.3627	5.9948673	-4.5718474	1465.045	1460.227	1557.815	1658.834	1728.892	1662.928	922.486	944.643	1319.437
1792	TOMM40	202264_s_at	940.8073	180.05408	805.5207	345.0355	1717.035	327.09528	0.010015355	0.5651263	0.87723505	135.28667	0.6040406	-4.5976214	0.010694364	0.0427909	-776.22766	-3.465774	-4.5785255	0.004889894	0.032376982	-911.51434	-4.0698147	-4.5762076	1146.519	811.846	864.057	615.542	1203.793	597.227	1972.716	1829.947	1348.442
1794	TDP2	202266_at	2340.5496	465.08334	3071.7578	237.49901	3333.0774	388.47025	0.026298903	0.038396716	0.28817582	-731.208	-2.5526335	-4.5834155	0.01070695	0.042810507	-992.528	-3.4648967	-4.5785294	0.39236742	0.7142092	-261.32	-0.9122632	-4.5957522	2017.601	2130.432	2873.616	2822.639	3295.618	3097.016	3042.525	3774.316	3182.392
1796	NAE1	202268_s_at	3636.6091	443.18393	3510.504	235.799	5529.1094	709.6984	0.001980406	0.75130886	0.9484107	126.105	0.32982993	-4.598751	0.001723648	0.011059042	-1892.5	-4.949868	-4.5737715	0.001199741	0.011745974	-2018.605	-5.279698	-4.5730724	3136.102	3979.229	3794.496	3306.744	3768.789	3455.979	5164.276	6347.013	5076.038
1798	GBP1	202270_at	524.5183	97.573395	1632.0394	889.0894	3180.0266	1659.3104	0.042195346	0.22365911	0.63099277	-1107.521	-1.3367765	-4.592556	0.015237989	0.055773344	-2655.5083	-3.2051952	-4.579735	0.10450002	0.30675456	-1547.9873	-1.8684188	-4.5883064	416.823	549.698	607.034	1636.095	2519.094	740.929	1670.326	4956.598	2913.156
1800	FBXO28	202272_s_at	982.7554	309.8318	872.7104	131.4394	1508.6543	78.22589	0.009344105	0.49469855	0.8439771	110.045	0.7208139	-4.5969768	0.011000654	0.0436714	-525.899	-3.4447298	-4.5786185	0.004341361	0.029574607	-635.944	-4.165544	-4.5758944	688.188	1305.875	954.203	794.338	1024.456	799.337	1574.474	1529.318	1422.171
1803	G6PD	202275_at	610.06934	182.89342	360.41602	85.58494	1138.2621	137.22842	5.56E-04	0.055340294	0.34008488	249.65334	2.30189	-4.5850925	0.001885717	0.011813165	-528.1927	-4.8701186	-4.5739555	1.94E-04	0.003320869	-777.846	-7.1720085	-4.5704436	783.989	419.36	626.859	430.691	265.105	385.452	1240.237	982.239	1192.31
1805	SPTLC1	202277_at	1992.714	187.48819	2301.8694	424.95193	3537.7039	29.881277	3.30E-04	0.17611893	0.5705813	-309.15533	-1.5070089	-4.591189	1.43E-04	0.002038594	-1544.9896	-7.5312085	-4.5701213	5.58E-04	0.006796218	-1235.8344	-6.0241995	-4.5718045	1837.431	1939.714	2200.997	2006.833	2788.945	2109.83	3515.152	3526.364	3571.595
1806	SPTLC1	202278_s_at	426.41098	159.21814	399.50333	46.14105	740.9323	17.547617	0.004727402	0.73033273	0.94348687	26.907667	0.35898462	-4.5986595	0.004180586	0.021210378	-314.52133	-4.1961393	-4.575797	0.002713173	0.020804415	-341.429	-4.555124	-4.574749	300.757	373.011	605.465	346.344	429.175	422.991	722.873	742.005	757.919
1810	HSD17B10	202282_at	2047.8302	298.5162	2231.8264	281.97113	3628.8206	434.30972	0.001068856	0.50725645	0.8493534	-183.996	-0.6992555	-4.597102	5.67E-04	0.004968663	-1580.9904	-6.0083714	-4.5718274	0.001162419	0.011495434	-1396.9944	-5.3091154	-4.5730147	2351.118	1754.326	2038.047	2554.714	2034.115	2106.65	3307.163	3456.442	4122.857
1812	CDKN1A	202284_s_at	356.12802	341.93445	255.22502	131.41872	1157.947	62.992596	0.001775131	0.5583585	0.87466884	100.903	0.61485785	-4.5975657	0.001852291	0.011659488	-801.819	-4.885927	-4.573919	9.49E-04	0.009936504	-902.722	-5.5007854	-4.572655	717.703	37.984	312.697	395.303	134.644	235.728	1200.089	1188.219	1085.533
1818	PDAP1	202290_at	1308.6963	371.72137	1345.6196	362.256	2984.4568	294.5192	5.74E-04	0.89224684	0.9838646	-36.923332	-0.14053798	-4.5991635	3.97E-04	0.00394469	-1675.7604	-6.378297	-4.5713205	4.53E-04	0.005873604	-1638.837	-6.2377586	-4.5715046	1210.1	996.213	1719.776	1107.12	1167.266	1762.473	2771.259	2861.596	3320.515
1821	STAG1	202293_at	668.309	31.043896	877.72705	186.49371	1585.8053	240.92744	6.73E-04	0.16675767	0.55535215	-209.418	-1.5453788	-4.5908794	2.76E-04	0.00312285	-917.49634	-6.7705708	-4.570855	0.001272477	0.012227085	-708.0783	-5.2251916	-4.573181	651.389	649.401	704.137	892.192	1056.567	684.422	1600.868	1818.848	1337.7
1823	CTSH	202295_s_at	1029.5894	624.6902	1315.8403	81.34637	2227.6733	639.4743	0.04501379	0.4922344	0.8422331	-286.251	-0.72508603	-4.5969515	0.019304212	0.06686705	-1198.084	-3.034798	-4.580602	0.054710053	0.19107771	-911.833	-2.309712	-4.585038	1693.467	453.34	941.961	1223.115	1375.193	1349.213	2284.452	2836.865	1561.703
1824	RER1	202296_s_at	2472.2332	162.65816	2741.0125	91.70168	4740.4634	441.96838	2.77E-05	0.2448033	0.6544999	-268.77933	-1.2712014	-4.593076	1.48E-05	5.45E-04	-2268.2307	-10.727677	-4.5684175	3.37E-05	0.001130664	-1999.4513	-9.456475	-4.5689125	2618.005	2296.777	2501.917	2809.56	2636.845	2776.632	5193.423	4310.374	4717.594
1825	RER1	202297_s_at	963.357	104.47355	1033.0537	147.52084	1781.8107	225.49796	6.77E-04	0.6032014	0.89460963	-69.69666	-0.5445427	-4.597915	3.91E-04	0.003903715	-818.4537	-6.3946095	-4.5713	6.63E-04	0.007704554	-748.757	-5.8500667	-4.5720677	1052.387	848.344	989.34	944.028	951.796	1203.337	2037.533	1696.422	1611.477
1827	LAMTOR5	202299_s_at	2318.4255	198.77069	2475.5254	373.15298	3603.72	26.575315	4.78E-04	0.42858496	0.803785	-157.09967	-0.8408529	-4.5962305	2.51E-04	0.002943758	-1285.2943	-6.8793497	-4.570738	5.50E-04	0.006716146	-1128.1947	-6.0384965	-4.5717835	2541.492	2253.699	2160.086	2299.262	2904.159	2223.155	3606.389	3628.86	3575.911
1828	LAMTOR5	202300_at	2358.4128	341.75504	2077.5195	148.4423	3723.7307	591.72156	0.002390988	0.39205274	0.7820349	280.893	0.91290456	-4.595748	0.003120255	0.017171806	-1365.318	-4.437295	-4.5750747	0.001112445	0.011130944	-1646.211	-5.350199	-4.572935	2646.634	1980.865	2447.739	2018.547	1967.626	2246.386	4406.47	3405.479	3359.243
1830	RSRC2	202302_s_at	4027.6677	391.01288	2989.5488	91.23104	3653.1426	165.45789	0.003026145	0.001031693	0.061304543	1038.119	5.4211435	-4.572801	0.09195369	0.21548049	374.525	1.9558007	-4.587631	0.010700548	0.057358377	-663.594	-3.465343	-4.5785275	4449.775	3677.833	3955.395	2889.997	3009.488	3069.161	3463.753	3769.631	3726.044
1831	SMARCA5	202303_x_at	681.1586	132.4424	1169.7474	25.18867	2631.5159	86.20394	7.50E-08	2.75E-04	0.0402672	-488.58865	-6.777379	-4.570848	2.90E-08	2.94E-05	-1950.3573	-27.054068	-4.5668664	2.08E-07	7.84E-05	-1461.7687	-20.27669	-4.567102	784.377	531.823	727.276	1182.067	1186.405	1140.77	2616.452	2724.259	2553.837
1834	POLR2G	202306_at	4172.883	76.40459	4170.0415	791.9077	6073.2695	156.30421	0.001568973	0.9938695	0.9992678	2.841	0.007965865	-4.599256	0.001138555	0.008149827	-1900.3867	-5.3284836	-4.572977	0.001128898	0.011250108	-1903.2277	-5.3364496	-4.5729613	4128.905	4128.636	4261.107	4744.562	3266.695	4498.868	6099.988	6214.492	5905.328
1835	TAP1	202307_s_at	2161.8464	165.34087	2026.0596	56.558582	6700.887	1098.7963	4.52E-05	0.7894608	0.9569661	135.78667	0.27758142	-4.598897	3.81E-05	9.14E-04	-4539.041	-9.278918	-4.5689964	3.15E-05	0.001088799	-4674.8276	-9.5565	-4.5688667	2331.811	2001.554	2152.174	2031.757	1966.868	2079.554	5862.028	6295.945	7944.689
1836	SREBF1	202308_at	706.3173	200.85263	304.4413	107.01053	502.43765	112.619965	0.027177881	0.009361326	0.15648781	401.876	3.5656435	-4.5780983	0.11398019	0.25420412	203.87967	1.8089217	-4.588773	0.122976206	0.3436517	-197.99634	-1.7567219	-4.589185	625.199	558.71	935.043	283.53	209.43	420.364	423.46	452.455	631.398
1837	MTHFD1	202309_at	933.6963	38.001358	1020.7783	85.0792	5626.5327	974.16675	1.84E-05	0.8454685	0.974023	-87.082	-0.20235996	-4.5990644	1.33E-05	5.14E-04	-4692.8364	-10.9051485	-4.568361	1.50E-05	7.16E-04	-4605.7544	-10.702788	-4.5684257	968.6	893.214	939.275	1093.86	927.38	1041.095	6237.129	6139.391	4503.078
1841	PPP2R2A	202313_at	1935.8209	145.64415	1523.3154	278.8578	2360.8762	461.53745	0.033283528	0.13801908	0.51155674	412.50568	1.6770835	-4.5898204	0.12819248	0.27653265	-425.05533	-1.7281054	-4.5894127	0.01160208	0.06101703	-837.561	-3.4051888	-4.5787945	2103.557	1841.431	1862.475	1841.726	1322.605	1405.615	2849.166	1931.808	2301.655
1842	LRRD1///CYP51A1	202314_at	226.04231	31.839973	211.211	104.22071	773.08734	378.88373	0.023532832	0.934481	0.99060017	14.831333	0.08525106	-4.5992217	0.016571723	0.059453826	-547.045	-3.1444352	-4.5800366	0.014733316	0.0728428	-561.87634	-3.2296863	-4.579615	262.802	207.089	208.236	169.248	329.872	134.513	653.119	1197.432	468.711
1843	BCR	202315_s_at	1314.326	211.71948	1334.935	99.465935	976.1307	91.62554	0.025626708	0.8587141	0.97558975	-20.609	-0.18477675	-4.599096	0.01937448	0.0670167	338.19534	3.0322013	-4.580616	0.014992913	0.07388038	358.80432	3.216978	-4.579677	1268.466	1545.217	1129.295	1445.13	1307.878	1251.797	1080.779	910.324	937.289
1849	GGPS1	202321_at	138.38268	39.6025	269.64267	64.8764	168.22333	18.8001	0.02504361	0.010726765	0.16564414	-131.26	-3.4635174	-4.5785356	0.457222	0.66170543	-29.840666	-0.78739655	-4.5965724	0.03212439	0.12944445	101.419334	2.676121	-4.582643	174.379	95.96	144.809	195.359	315.175	298.394	173.957	147.224	183.489
1850	GGPS1	202322_s_at	1277.007	112.051445	1587.8778	351.66064	1027.1647	113.71788	0.03826421	0.11153696	0.46377647	-310.87067	-1.8237839	-4.588656	0.18671922	0.36426127	249.84233	1.4657491	-4.5915213	0.013573973	0.06860259	560.713	3.289533	-4.579328	1345.876	1337.432	1147.713	1212.697	1909.985	1640.951	930.956	997.876	1152.662
1853	ATP5J	202325_s_at	3661.541	199.26013	3540.5823	474.22772	7084.1196	938.7899	2.12E-04	0.80467653	0.9608599	120.958664	0.25698933	-4.5989475	1.78E-04	0.002324573	-3422.5786	-7.271626	-4.57035	1.44E-04	0.002753273	-3543.5374	-7.5286155	-4.570123	3719.438	3439.744	3825.441	3572.658	3997.958	3051.131	6794.151	8133.684	6324.524
1854	EHMT2	202326_at	711.197	152.82568	291.50735	218.91371	382.64502	103.6116	0.030252274	0.013224182	0.18167351	419.68967	3.3086731	-4.579238	0.03636501	0.10798527	328.552	2.5901785	-4.5831766	0.49603972	0.8028803	-91.137665	-0.7184946	-4.5969906	845.277	544.796	743.518	382.993	41.691	449.838	374.092	283.575	490.268
1855	LOC101930075///PKD1	202327_s_at	237.862	19.714935	234.31633	46.056286	153.12466	32.883175	0.04818259	0.91149706	0.9868848	3.5456667	0.1152891	-4.5991936	0.028674982	0.09032579	84.737335	2.7552762	-4.582167	0.033840798	0.13424861	81.191666	2.639987	-4.582865	223.445	260.328	229.813	243.81	274.886	184.253	158.394	117.925	183.055
1856	LOC101930075///PKD1	202328_s_at	743.9273	150.89542	325.63232	155.23169	264.84268	115.32539	0.006398333	0.006549935	0.13613537	418.295	3.8392217	-4.5770197	0.003273937	0.017750155	479.08466	4.3971653	-4.5751896	0.5945023	0.8691492	60.789665	0.5579436	-4.5978513	637.546	916.624	677.612	362.992	155.13	458.775	354.579	134.766	305.183
1857	CSK	202329_at	3546.9304	455.74615	4551.525	724.4958	4968.204	371.21768	0.027321853	0.04466726	0.30598179	-1004.59467	-2.4485478	-4.584094	0.010717816	0.04283858	-1421.2737	-3.46414	-4.5785327	0.34408218	0.66590095	-416.679	-1.0155921	-4.595022	3937.226	3046.076	3657.489	5387.771	4153.741	4113.063	5385.441	4674.511	4844.66
1858	UNG	202330_s_at	310.762	83.46397	690.91064	195.5233	2689.3674	362.83908	9.50E-06	0.08013877	0.4011528	-380.14868	-2.0495481	-4.5869203	4.55E-06	2.76E-04	-2378.6052	-12.824105	-4.5678825	1.44E-05	7.01E-04	-1998.4567	-10.774557	-4.5684023	400.113	234.805	297.368	568.172	916.386	588.174	2939.829	2855.004	2273.269
1863	UBE2B	202335_s_at	211.51733	30.91042	132.216	21.185974	106.120995	48.086254	0.028615583	0.038760494	0.28971305	79.30133	2.546129	-4.583457	0.011939504	0.046552576	105.39633	3.3839617	-4.5788903	0.43016827	0.75085694	26.095	0.83783257	-4.59625	202.597	245.907	186.048	153.817	111.471	131.36	79.331	77.397	161.635
1864	PAM	202336_s_at	413.152	244.87918	673.40765	114.856636	1274.7427	249.66507	0.003195187	0.1539406	0.53773093	-260.25568	-1.60127	-4.590429	0.001172469	0.008331033	-861.59064	-5.301092	-4.5730305	0.007846231	0.04574504	-601.335	-3.6998222	-4.577553	690.22	323.514	225.722	629.48	803.745	586.998	1490.436	1001.246	1332.546
1865	PMF1	202337_at	999.7587	77.23745	974.94727	156.0677	1857.3317	128.15945	5.93E-05	0.8042501	0.9608038	24.811333	0.2575647	-4.598946	4.97E-05	0.001082821	-857.573	-8.902404	-4.56919	4.14E-05	0.001271807	-882.38434	-9.159968	-4.5690556	1088.938	956.123	954.215	924.261	1150.058	850.523	1877.392	1974.278	1720.325
1866	TK1	202338_at	178.15967	116.84387	271.74533	92.65336	1834.3822	557.6387	5.57E-04	0.723736	0.94059193	-93.58567	-0.36822343	-4.598629	3.49E-04	0.003611196	-1656.2223	-6.516595	-4.571149	4.94E-04	0.006263916	-1562.6367	-6.148371	-4.571627	159.591	71.712	303.176	206.02	377.716	231.5	1703.929	2445.683	1353.534
1867	SYMPK	202339_at	95.97	58.690342	127.96999	32.097874	267.374	66.02957	0.013810296	0.4933783	0.84329087	-32	-0.7231011	-4.5969634	0.006270662	0.028667532	-171.404	-3.8732004	-4.5768948	0.016442265	0.07920082	-139.404	-3.1500993	-4.5800085	151.576	34.618	101.716	92.143	137.662	154.105	191.855	314.22	296.047
1869	TRIM2	202341_s_at	37.09567	6.839595	111.93734	35.074	30.877335	16.734257	0.01942395	0.015722515	0.19582318	-74.84167	-3.1824863	-4.579847	0.7991738	0.90616673	6.2183332	0.2644217	-4.59893	0.010968518	0.05847165	81.06	3.446908	-4.5786085	38.999	29.506	42.782	78.5	148.446	108.866	25.19	49.714	17.728
1871	COX5B	202343_x_at	4481.765	500.46643	5045.557	429.37164	5829.316	256.9275	0.01056164	0.11371213	0.46817484	-563.792	-1.8105372	-4.58876	0.00356109	0.018843923	-1347.551	-4.327467	-4.575394	0.04043812	0.15285541	-783.759	-2.5169296	-4.5836453	4657.414	3917.152	4870.729	5297.654	5289.232	4549.785	5532.653	5979.883	5975.412
1873	FABP5	202345_s_at	539.79865	60.011147	462.34232	63.21725	12091.485	2676	3.37E-05	0.9493809	0.99377394	77.45634	0.065827034	-4.5992355	2.64E-05	7.40E-04	-11551.6875	-9.817317	-4.568754	2.53E-05	9.65E-04	-11629.144	-9.883143	-4.568727	573.267	470.517	575.612	407.767	447.647	531.613	13741.846	13528.652	9003.96
1874	UBE2K	202346_at	562.177	149.5411	961.7723	142.90744	1693.236	67.263985	2.59E-05	0.004569916	0.115355045	-399.59534	-4.124128	-4.5760283	8.50E-06	3.98E-04	-1131.059	-11.673389	-4.568143	1.41E-04	0.002720678	-731.4637	-7.5492616	-4.570106	417.033	553.74	715.758	834.255	1116.234	934.828	1633.581	1679.989	1766.138
1875	UBE2K	202347_s_at	809.02936	106.56066	999.7083	71.4499	2034.8776	125.740326	2.98E-06	0.050239183	0.32533556	-190.679	-2.3679903	-4.5846367	1.44E-06	1.50E-04	-1225.8484	-15.2234745	-4.5675097	4.48E-06	3.53E-04	-1035.1693	-12.855485	-4.5678763	923.318	791.366	712.404	1031.699	917.853	1049.573	1978.032	1947.598	2179.003
1876	TOR1A	202348_s_at	989.71063	81.12745	1103.369	127.29607	1982.5751	263.10583	2.99E-04	0.42553854	0.8022096	-113.65833	-0.84668696	-4.5961924	1.60E-04	0.002177289	-992.8643	-7.3962483	-4.5702376	3.38E-04	0.004817252	-879.206	-6.5495615	-4.5711093	1010.37	900.251	1058.511	1239.939	1082.156	988.012	2194.792	2064.742	1688.191
1877	TOR1A	202349_at	941.97235	24.303083	1235.0917	121.92027	1498.778	77.152885	2.35E-04	0.003163337	0.09900089	-293.11932	-4.425829	-4.5751076	7.16E-05	0.001342161	-556.80566	-8.407247	-4.5694804	0.005464474	0.034959767	-263.68634	-3.9814181	-4.576509	914.599	961.013	950.305	1225.535	1361.509	1118.231	1578.994	1492.235	1425.105
1878	LOC100506558///MATN2	202350_s_at	62.467667	23.525452	170.89034	74.499466	41.859665	31.522804	0.031797085	0.031427205	0.26526228	-108.42267	-2.6913779	-4.58255	0.6249125	0.793443	20.608	0.51155275	-4.598067	0.015285581	0.07504045	129.03067	3.2029307	-4.579746	89.47	51.536	46.397	250.908	158.232	103.531	24.956	22.394	78.229
1879	ITGAV	202351_at	255.65369	77.47991	324.09167	133.57132	550.9467	35.716614	0.010801286	0.37038496	0.7661086	-68.438	-0.95802414	-4.5954337	0.004516297	0.022465983	-295.293	-4.1336365	-4.5759974	0.015872408	0.07715638	-226.855	-3.1756124	-4.5798807	298.849	166.205	301.907	287.812	472.055	212.408	585.857	514.475	552.508
1880	PSMD12	202352_s_at	1283.8976	41.17707	1457.2573	185.59308	4452.7305	589.0156	1.34E-05	0.5450827	0.8682275	-173.35966	-0.6363079	-4.597452	8.70E-06	4.02E-04	-3168.833	-11.631042	-4.568154	1.26E-05	6.49E-04	-2995.4734	-10.994734	-4.568333	1321.799	1289.81	1240.084	1263.726	1633.735	1474.311	4853.661	4728.06	3776.471
1881	PSMD12	202353_s_at	756.145	195.22607	544.836	99.46222	1176.3126	199.93869	0.005680096	0.1521868	0.5347683	211.309	1.6092516	-4.5903645	0.015350743	0.056084704	-420.16766	-3.1998422	-4.579761	0.002021175	0.016879633	-631.4767	-4.809094	-4.574101	561.553	951.999	754.883	529.79	453.754	650.964	1325.697	949.178	1254.063
1882	GTF2F1	202354_s_at	985.10034	86.74911	967.08	139.05888	733.3709	54.820396	0.025404135	0.8230743	0.96719944	18.020334	0.23225392	-4.599004	0.014438806	0.053650144	251.72934	3.2443974	-4.579544	0.019926509	0.09067233	233.709	3.0121436	-4.580723	886.626	1050.228	1018.447	1127.07	898.908	875.262	670.206	768.547	761.36
1883	GTF2F1	202355_s_at	1590.433	135.89285	1174.99	191.16986	1167.9164	217.16014	0.032550573	0.022087397	0.22664635	415.443	2.938937	-4.581119	0.020584956	0.07035193	422.51666	2.9889777	-4.580847	0.9615067	0.9965355	7.0736666	0.050040707	-4.5992446	1434.667	1684.735	1651.897	1145.782	1379.083	1000.105	924.706	1236.653	1342.39
1888	MAML1	202360_at	1758.2567	168.47424	1495.1783	201.15091	1249.9756	163.31494	0.022480525	0.09634406	0.43490803	263.07834	1.9239643	-4.587876	0.007670368	0.03347411	508.281	3.7171988	-4.577484	0.11661499	0.3310985	245.20267	1.7932346	-4.5888963	1586.489	1765.049	1923.232	1707.838	1307.956	1469.741	1192.792	1122.942	1434.193
1889	SEC24C	202361_at	1387.1337	419.62427	1364.4933	73.96327	2016.6559	221.12679	0.02954058	0.9178156	0.9878824	22.640333	0.1070207	-4.599202	0.020971326	0.07136592	-629.52234	-2.9757478	-4.580918	0.018053753	0.084426396	-652.16266	-3.0827684	-4.580352	1841.474	1014.136	1305.791	1287.48	1371.027	1434.973	1944.942	1840.287	2264.739
1890	RAP1A	202362_at	4723.488	564.30414	6486.984	1750.9679	9078.798	2433.83	0.039668575	0.2304038	0.64016056	-1763.4967	-1.3152933	-4.592727	0.014360126	0.053429067	-4355.3105	-3.248382	-4.5795245	0.09506515	0.2863391	-2591.814	-1.9330888	-4.5878053	4088.621	5167.994	4913.847	4937.92	8386.767	6136.265	7631.03	11888.708	7716.656
1892	MXI1	202364_at	4986.187	198.42975	3051.211	236.49512	1366.415	418.48807	3.78E-06	6.95E-05	0.0221224	1934.976	8.4469385	-4.5694556	1.12E-06	1.36E-04	3619.772	15.801743	-4.567443	1.66E-04	0.003000702	1684.796	7.354804	-4.5702744	5052.449	5143.007	4763.105	2778.843	3204.474	3170.316	1040.101	1220.911	1838.233
1897	TRAM2	202369_s_at	1024.1036	41.994263	850.6787	89.3483	449.20004	80.622444	7.18E-05	0.020883236	0.22233213	173.425	2.9787412	-4.580902	2.55E-05	7.26E-04	574.9037	9.874523	-4.5687304	2.47E-04	0.003901974	401.47867	6.8957825	-4.57072	976.177	1041.68	1054.454	947.803	771.979	832.254	381.481	427.737	538.382
1898	CBFB	202370_s_at	5798.781	1037.9164	7575.736	974.288	9377.807	1022.23346	0.007494972	0.05494189	0.3388359	-1776.9553	-2.306824	-4.585058	0.002438532	0.014258149	-3579.026	-4.646252	-4.574508	0.052381717	0.1852145	-1802.0707	-2.3394284	-4.584832	6568.612	4618.384	6209.346	7432.917	6680.74	8613.551	10399.9	8355.434	9378.086
1903	SEC24D	202375_at	204.57167	54.58453	346.11832	20.016764	499.82202	29.634552	1.52E-04	0.00360317	0.104136765	-141.54666	-4.3177757	-4.5754232	4.61E-05	0.001041508	-295.25034	-9.006392	-4.569134	0.002321455	0.018502021	-153.70366	-4.688616	-4.5743995	235.262	141.55	236.903	324.473	363.961	349.921	482.674	482.751	534.041
1905	LEPROT	202377_at	976.3513	57.394886	1021.0967	95.448586	1567.0707	204.343	0.001302463	0.67867106	0.9245754	-44.745335	-0.43234596	-4.5983977	7.66E-04	0.00608901	-590.71936	-5.707749	-4.572297	0.001205302	0.01177317	-545.974	-5.2754025	-4.573081	992.045	912.742	1024.267	1130.932	974.09	958.268	1638.554	1336.589	1726.069
1907	NKTR	202379_s_at	5367.472	942.4086	2127.708	772.94434	1427.284	724.44324	9.15E-04	0.001310614	0.06675664	3239.764	5.1979837	-4.5732365	4.19E-04	0.004082948	3940.188	6.321767	-4.5713935	0.29865196	0.6171624	700.424	1.1237832	-4.5942183	6159.985	5617.03	4325.401	1452.32	1960.099	2970.705	805.76	1253.176	2222.916
1908	NKTR	202380_s_at	1882.6073	203.37029	803.559	191.72993	542.43536	94.76266	4.53E-05	8.02E-05	0.023171356	1079.0483	8.258509	-4.5695767	1.99E-05	6.29E-04	1340.172	10.257021	-4.568581	0.08637123	0.2666773	261.12366	1.9985129	-4.5873055	2117.33	1759.049	1771.443	738.234	653.028	1019.415	469.062	508.821	649.423
1909	ADAM9	202381_at	103.81634	3.4107316	110.74634	10.66651	568.357	135.03484	1.99E-04	0.91366374	0.9877817	-6.93	-0.112452835	-4.5991964	1.42E-04	0.002033198	-464.54068	-7.538083	-4.5701156	1.56E-04	0.002891267	-457.61066	-7.42563	-4.570212	106.765	100.081	104.603	106.832	102.59	122.817	610.975	676.941	417.155
1910	GNPDA1	202382_s_at	626.778	40.424282	598.858	84.49816	1232.2167	88.56811	2.17E-05	0.64974636	0.91490036	27.92	0.474554	-4.5982275	1.95E-05	6.25E-04	-605.43866	-10.290592	-4.5685687	1.45E-05	7.03E-04	-633.35864	-10.765146	-4.5684056	663.03	583.187	634.117	526.165	691.567	578.842	1333.017	1166.857	1196.776
1913	TCOF1	202385_s_at	861.445	76.22142	704.94366	101.54429	964.2007	50.33448	0.012460451	0.04021584	0.29381296	156.50133	2.5207257	-4.5836205	0.14247751	0.29911685	-102.75567	-1.6550584	-4.589997	0.004286805	0.029352484	-259.257	-4.175784	-4.575862	791.292	850.493	942.55	707.169	805.357	602.305	1020.589	948.206	923.807
1914	KIAA0430	202386_s_at	2062.6926	219.8188	1755.0797	275.6506	1163.2554	550.23926	0.044484414	0.32078445	0.7266786	307.613	1.069539	-4.5946255	0.016971169	0.060487613	899.4373	3.1272516	-4.580124	0.079184	0.25052637	591.82434	2.0577128	-4.586859	2194.481	1808.931	2184.666	1586.541	1605.513	2073.185	754.018	946.974	1788.774
1918	HTT	202390_s_at	325.25	115.45213	73.77	36.32718	91.913666	43.160892	0.006441619	0.003739751	0.10634954	251.48	4.2871585	-4.5755153	0.005489167	0.025985787	233.33633	3.9778504	-4.5765214	0.76621205	0.94984215	-18.143667	-0.309308	-4.598811	421.251	357.356	197.143	49.911	115.578	55.821	54.316	82.381	139.044
1919	BASP1	202391_at	1001.6994	386.41003	390.08835	161.34988	385.11768	245.70824	0.03736836	0.024741104	0.23802935	611.611	2.8587794	-4.581567	0.02393888	0.078860596	616.58167	2.882013	-4.581435	0.98212093	0.99804455	4.970667	0.023233786	-4.5992537	1193.96	556.872	1254.266	281.633	313.122	575.51	224.602	262.771	667.98
1920	MIR7109///PISD	202392_s_at	466.09302	93.29244	202.65135	53.152134	491.0403	167.77385	0.026289461	0.021402024	0.22389732	263.44168	2.9613016	-4.5809965	0.78736454	0.898592	-24.947332	-0.2804286	-4.5988894	0.014491732	0.07196774	-288.389	-3.2417302	-4.579557	556.378	370.059	471.842	223.037	142.324	242.593	486.317	325.678	661.126
1923	LOC101930324///NSF	202395_at	1013.9673	71.85408	945.087	88.179985	1337.7866	277.4621	0.045602467	0.6200065	0.9027447	68.88033	0.5189526	-4.5980334	0.04524731	0.12733592	-323.81934	-2.4396932	-4.5841527	0.021482214	0.09608354	-392.69968	-2.9586458	-4.581011	1051.486	931.12	1059.296	1046.786	889.914	898.561	1169.171	1186.167	1658.022
1924	TCERG1	202396_at	1982.0884	42.993576	1703.0004	104.48433	3130.1035	279.95032	3.48E-05	0.07564737	0.39028716	279.088	2.0888338	-4.5866275	6.24E-05	0.001244956	-1148.015	-8.592317	-4.569367	1.52E-05	7.16E-04	-1427.103	-10.68115	-4.568433	1957.296	2031.733	1957.236	1595.383	1804.041	1709.577	3403.74	3142.33	2844.24
1925	NUTF2P4///NUTF2	202397_at	1678.3558	499.9518	1879.4066	466.82666	3483.6543	666.3878	0.006963141	0.646902	0.9142521	-201.051	-0.4787543	-4.59821	0.00368679	0.019330058	-1805.2987	-4.298882	-4.57548	0.006712806	0.040739007	-1604.2477	-3.8201277	-4.5770907	2238.041	1275.973	1521.053	2364.505	1433.297	1840.418	4244.243	3204.361	3002.359
1928	SRF	202400_s_at	174.91167	52.906166	277.39633	22.599268	474.28897	60.960342	4.48E-04	0.038273703	0.28783426	-102.484665	-2.5548475	-4.583401	1.52E-04	0.002106068	-299.37732	-7.463198	-4.570179	0.001806001	0.015593521	-196.89267	-4.908351	-4.5738664	230.942	125.813	167.98	302.077	257.716	272.396	514.2	404.119	504.548
1929	SRF	202401_s_at	436.3657	29.748308	471.2903	80.38773	816.6401	33.381607	9.63E-05	0.44812015	0.81671983	-34.924667	-0.80412585	-4.596467	5.53E-05	0.001153486	-380.27432	-8.755657	-4.5692716	1.02E-04	0.002188037	-345.34967	-7.9515314	-4.569791	457.762	448.94	402.395	470.136	552.249	391.486	801.326	854.931	793.663
1930	CARS	202402_s_at	494.79565	115.186485	469.03433	39.759388	1176.2394	464.74133	0.020602068	0.90662277	0.9861601	25.761333	0.12167364	-4.5991864	0.01496086	0.055039268	-681.44366	-3.2185342	-4.5796695	0.012668841	0.065121055	-707.205	-3.340208	-4.579091	613.73	383.764	486.893	428.737	508.233	470.133	802.965	1028.984	1696.769
1934	TIAL1	202406_s_at	2649.717	222.38904	2149.4587	499.5556	3324.7188	363.2917	0.014421087	0.1275759	0.49297673	500.25833	1.7314295	-4.5893865	0.0526275	0.14226599	-675.00165	-2.3362284	-4.5848546	0.004903099	0.032420103	-1175.26	-4.067658	-4.576215	2788.021	2393.186	2767.944	2127.713	1661.131	2659.532	3723.828	3013.295	3237.033
1935	PRPF31	202407_s_at	520.602	112.850266	632.11365	158.74771	954.9283	159.0265	0.015153182	0.35154134	0.75145906	-111.511665	-0.9989295	-4.5951424	0.006131719	0.02817708	-434.32632	-3.8907266	-4.576831	0.023609327	0.1030936	-322.81467	-2.891797	-4.5813804	564.411	392.416	604.979	484.617	611.605	800.119	937.73	1121.855	805.2
1937	INS-IGF2///IGF2	202409_at	87.038	49.547993	125.833336	18.864763	578.83636	223.35867	0.003481072	0.7154416	0.93796116	-38.795334	-0.3798903	-4.5985894	0.002005841	0.012360664	-491.79834	-4.81577	-4.5740848	0.003125536	0.02306933	-453.003	-4.43588	-4.575079	124.274	106.038	30.802	147.182	111.41	118.908	783.3	612.748	340.461
1940	USP1	202412_s_at	1533.1354	387.0912	2049.2449	271.70877	3861.8367	425.7449	1.86E-04	0.108497776	0.4596105	-516.1093	-1.8427165	-4.588507	7.69E-05	0.001393629	-2328.701	-8.314393	-4.56954	3.63E-04	0.005067849	-1812.5917	-6.4716763	-4.5712037	1970.049	1233.012	1396.345	1870.911	2361.959	1914.864	4085.926	4128.733	3370.85
1941	USP1	202413_s_at	2529.488	207.04779	3231.6765	322.55533	6789.0806	754.3616	2.05E-05	0.10173764	0.4447753	-702.18835	-1.8867431	-4.588164	9.68E-06	4.29E-04	-4259.593	-11.445301	-4.5682034	3.14E-05	0.001088799	-3557.4043	-9.558558	-4.568866	2624.503	2291.986	2671.975	2890.851	3532.168	3272.01	6727.179	7572.486	6067.577
1942	ERCC5	202414_at	1356.1417	266.01138	1336.3964	300.41815	565.7217	157.6699	0.006734354	0.92023456	0.988036	19.745333	0.10385759	-4.5992055	0.004384778	0.021936687	790.42	4.1574945	-4.57592	0.004989893	0.0327744	770.6747	4.053637	-4.576262	1346.182	1626.993	1095.25	1003.768	1417.447	1587.974	403.638	574.955	718.572
1943	HSPBP1	202415_s_at	462.04263	124.70797	540.9427	55.839626	1073.1437	178.4098	9.99E-04	0.456435	0.8200876	-78.9	-0.788834	-4.5965633	5.13E-04	0.004669345	-611.101	-6.109724	-4.5716815	0.001147846	0.011413407	-532.201	-5.32089	-4.572992	605.636	399.616	380.876	521.012	604.013	497.803	906.196	1052.088	1261.147
1945	KEAP1	202417_at	239.05669	120.79057	618.91364	60.437225	1706.4332	114.45724	1.03E-06	0.002080294	0.081611246	-379.857	-4.7838683	-4.574162	3.90E-07	8.48E-05	-1467.3767	-18.479946	-4.56721	2.94E-06	2.76E-04	-1087.5197	-13.696077	-4.567725	350.885	110.954	255.331	578.121	688.347	590.273	1668.448	1615.798	1835.054
1946	YIF1A	202418_at	694.41235	119.246124	814.2497	110.971375	1816.6797	51.669178	3.41E-06	0.16302486	0.5503231	-119.83733	-1.5612339	-4.5907516	1.89E-06	1.69E-04	-1122.2673	-14.620834	-4.567587	4.03E-06	3.29E-04	-1002.43	-13.059601	-4.5678368	768.643	556.863	757.731	747.901	942.361	752.487	1865.943	1821.195	1762.901
1947	KDSR	202419_at	832.51935	137.11987	1152.9033	210.08423	1892.6577	239.0586	6.70E-04	0.075235106	0.3896035	-320.384	-2.0925555	-4.5866	2.41E-04	0.00286638	-1060.1383	-6.9241858	-4.5706906	0.001969931	0.016595833	-739.75433	-4.83163	-4.574047	774.788	989.065	733.705	1318.854	1223.162	916.694	2160.772	1701.723	1815.478
1948	DHX9	202420_s_at	1860.2294	234.50668	1932.7407	130.1743	3288.8127	250.04988	8.12E-05	0.6679936	0.9216465	-72.51133	-0.44782302	-4.598337	5.26E-05	0.001119835	-1428.5834	-8.822793	-4.569234	7.34E-05	0.001791928	-1356.072	-8.37497	-4.569501	2130.323	1708.436	1741.929	2041.627	1968.037	1788.558	3500.571	3352.915	3012.952
1949	IGSF3	202421_at	173.69667	21.244102	203.59233	40.412537	408.40665	43.791527	3.27E-04	0.38195708	0.7740147	-29.895666	-0.93368673	-4.5956044	1.70E-04	0.00225408	-234.71	-7.330347	-4.5702963	3.90E-04	0.005297869	-204.81433	-6.3966603	-4.571297	195.772	171.923	153.395	188.302	173.056	249.419	456.937	371.841	396.442
1950	ACSL4	202422_s_at	181.02568	40.134632	293.03467	56.81073	812.055	188.71063	4.81E-04	0.25290745	0.6633946	-112.009	-1.2473614	-4.5932636	2.20E-04	0.002678167	-631.02936	-7.0273075	-4.5705853	7.12E-04	0.008083374	-519.0203	-5.779946	-4.5721793	220.892	140.628	181.557	229.613	339.262	310.229	717.106	1029.383	689.676
1951	KAT6A	202423_at	5513.596	42.570698	3892.8113	738.1947	2518.0967	439.73993	3.41E-04	0.003756565	0.10636283	1620.7853	4.2834744	-4.5755267	1.05E-04	0.00168227	2995.5	7.9166236	-4.5698166	0.008562809	0.048724484	1374.7147	3.6331494	-4.5778193	5509.676	5557.992	5473.122	4405.544	3046.733	4226.157	2125.307	2435.819	2993.164
1955	MPC2	202427_s_at	2052.6458	21.501143	2137.1968	50.357582	2695.113	391.37048	0.015853928	0.642781	0.9123882	-84.55067	-0.48485658	-4.598184	0.008007737	0.03448713	-642.467	-3.684233	-4.5776143	0.015360599	0.075342335	-557.9163	-3.1993763	-4.5797634	2030.475	2073.408	2054.055	2090.966	2190.856	2129.768	2549.622	3138.392	2397.325
1956	DBI	202428_x_at	5293.292	1606.7721	5954.1543	543.3981	10692.095	853.88544	6.97E-04	0.45481375	0.8197385	-660.8623	-0.7918003	-4.5965447	3.65E-04	0.003729677	-5398.803	-6.468479	-4.5712075	7.91E-04	0.008652547	-4737.941	-5.6766787	-4.572349	6830.395	3624.906	5424.575	5395.291	5986.533	6480.639	10403.365	11652.914	10020.007
1957	PPP3CA	202429_s_at	1092.39	384.65347	1820.7109	309.38562	1053.6421	52.115406	0.016885092	0.012843356	0.1793161	-728.321	-3.3301406	-4.579138	0.8644602	0.93763036	38.748	0.17716953	-4.5991087	0.010116534	0.05518402	767.069	3.5073102	-4.578346	1427.23	672.245	1177.695	1602.012	1685.423	2174.698	1008.004	1042.492	1110.43
1961	SLC35B1	202433_at	925.2866	220.09827	1057.455	90.08633	2600.8079	609.2391	0.001169321	0.66021055	0.9184911	-132.16833	-0.45917994	-4.5982914	6.83E-04	0.005609871	-1675.5214	-5.821105	-4.5721135	0.001098625	0.01106948	-1543.353	-5.361925	-4.5729127	1179.197	788.824	807.839	957.415	1132.164	1082.786	3071.615	2818.094	1912.715
1963	CYP1B1	202435_s_at	108.857	10.537604	172.919	78.269485	286.74133	82.78522	0.032778602	0.2642899	0.67454714	-64.062	-1.2149569	-4.593517	0.012107472	0.047034655	-177.88434	-3.3736348	-4.5789375	0.068274274	0.22505261	-113.822334	-2.1586778	-4.586114	119.329	108.987	98.255	86.062	237.981	194.714	382.24	235.332	242.652
1964	CYP1B1	202436_s_at	182.57335	141.89696	228.07634	35.6021	621.8986	95.63131	0.001564425	0.5802288	0.88312024	-45.503	-0.58017343	-4.597742	8.54E-04	0.00659672	-439.32535	-5.601496	-4.5724773	0.001591505	0.014185403	-393.82233	-5.0213227	-4.5736117	218.671	302.935	26.114	211.337	268.963	203.929	653.898	697.427	514.371
1965	CYP1B1	202437_s_at	40.577335	16.34331	40.24433	28.176702	409.47934	91.39188	1.19E-04	0.9943674	0.9992678	0.333	0.007318829	-4.599256	9.01E-05	0.0015498	-368.902	-8.1079	-4.5696793	8.96E-05	0.002017291	-369.235	-8.115218	-4.569674	30.59	59.438	31.704	67.167	42.604	10.962	514.631	349.169	364.638
1966	IDS	202438_x_at	198.85266	36.720024	294.16397	32.056423	338.85434	85.702866	0.049310666	0.07829659	0.39669913	-95.31133	-2.0653896	-4.586802	0.019330487	0.06689685	-140.00166	-3.0338259	-4.5806074	0.36551648	0.6881382	-44.690334	-0.96843624	-4.5953603	204.342	159.697	232.519	317.306	307.612	257.574	315.478	267.265	433.82
1969	ERLIN1	202441_at	653.2143	81.72145	770.09064	210.04391	1561.0497	91.87192	1.39E-04	0.3160342	0.7211131	-116.876335	-1.08092	-4.594541	7.22E-05	0.001344778	-907.8353	-8.396031	-4.5694876	1.72E-04	0.00305609	-790.959	-7.3151116	-4.57031	718.027	561.412	680.204	546.054	962.571	801.647	1499.271	1666.625	1517.253
1970	AP3S1	202442_at	4198.1304	461.06512	5070.3257	562.6735	5075.2046	46.9563	0.046237007	0.030186329	0.26010904	-872.195	-2.7194302	-4.582381	0.029534942	0.092381686	-877.07434	-2.7346435	-4.5822897	0.9882922	0.99811834	-4.8793335	-0.015213348	-4.599255	4608.889	3699.427	4286.075	4755.571	4735.464	5719.941	5090.41	5022.53	5112.674
1972	ERLIN1	202444_s_at	364.52866	69.696465	524.4167	130.29897	840.627	50.03082	8.08E-04	0.057814736	0.34635693	-159.888	-2.2720313	-4.585302	2.78E-04	0.003133563	-476.09833	-6.765425	-4.570861	0.002918595	0.021919463	-316.21033	-4.493394	-4.5749173	315.63	444.334	333.622	374.478	610.185	588.587	898.393	811.111	812.377
1973	NOTCH2	202445_s_at	351.198	87.77087	248.97966	19.250248	188.77132	55.574535	0.035862047	0.07629055	0.3925352	102.21833	2.0830677	-4.5866704	0.013199759	0.050158635	162.42667	3.3100297	-4.5792317	0.26002312	0.56771463	60.208332	1.2269622	-4.5934234	452.37	295.426	305.798	259.745	226.755	260.439	124.667	218.273	223.374
1974	PLSCR1	202446_s_at	856.1823	96.0603	973.6064	297.02505	1489.582	316.22656	0.03185673	0.5680605	0.8790342	-117.424	-0.59937453	-4.5976453	0.014664386	0.054298192	-633.39966	-3.233101	-4.5795984	0.034147784	0.13515365	-515.97565	-2.6337264	-4.5829043	819.438	965.191	783.918	1051.269	1224.085	645.465	1327.5	1853.989	1287.257
1976	ZER1	202448_s_at	615.95	34.300964	518.57465	53.170227	397.65698	56.510857	0.003331729	0.04774015	0.3164907	97.375336	2.4029238	-4.584399	0.001069936	0.007782286	218.293	5.3868003	-4.5728655	0.020733036	0.09355898	120.91766	2.9838762	-4.580874	641.264	629.674	576.912	462.915	523.964	568.845	354.705	461.675	376.591
1978	CTSK	202450_s_at	1051.9474	38.685417	726.1013	334.70862	409.07532	44.050247	0.011399725	0.067157075	0.37127957	325.846	2.1699169	-4.586032	0.003767455	0.019609373	642.872	4.2810984	-4.575534	0.07320538	0.23678842	317.026	2.1111815	-4.586462	1089.525	1054.075	1012.242	438.62	646.133	1093.551	416.285	449.076	361.865
1979	GTF2H1	202451_at	569.27936	140.48337	878.9197	301.6918	1686.7037	115.04514	5.14E-04	0.08737457	0.41628554	-309.64032	-1.9906391	-4.587365	1.92E-04	0.002436176	-1117.4243	-7.1837816	-4.570432	0.001317532	0.012500607	-807.784	-5.1931424	-4.5732465	415.584	601.195	691.059	792.679	1214.341	629.739	1731.112	1556.073	1772.926
1980	ZER1	202452_at	878.73267	59.723732	649.368	122.54281	330.87067	106.86138	6.85E-04	0.021752426	0.2255511	229.36467	2.9497743	-4.5810595	2.16E-04	0.00265053	547.862	7.0458508	-4.5705667	0.00473221	0.03159959	318.49734	4.0960765	-4.5761204	936.626	817.333	882.239	651.246	525.897	770.961	208.049	402.552	382.011
1981	GTF2H1	202453_s_at	701.26904	73.53605	720.866	92.59513	1085.2228	236.65366	0.023391848	0.8721402	0.97874993	-19.597	-0.16702007	-4.5991254	0.013896739	0.052070126	-383.95367	-3.272336	-4.5794096	0.017496094	0.082598865	-364.35666	-3.105316	-4.5802355	676.971	783.879	642.957	682.073	653.977	826.548	1277.165	820.807	1157.696
1984	ZER1	202456_s_at	125.743675	52.157856	188.19902	59.32601	53.508667	25.16988	0.033859815	0.16067442	0.5466954	-62.455334	-1.5713904	-4.5906696	0.11257211	0.25199497	72.235	1.817449	-4.5887055	0.011861043	0.0619487	134.69034	3.3888395	-4.5788684	76.288	120.705	180.238	128.857	188.231	247.509	30.659	49.379	80.488
1989	EIF2B2	202461_at	796.71564	165.07672	932.7476	218.28294	1906.7433	351.96643	0.001564799	0.51149964	0.85119957	-136.032	-0.6920494	-4.5971437	8.15E-04	0.006361133	-1110.0277	-5.6471562	-4.5723987	0.001713556	0.01500911	-973.99567	-4.955107	-4.5737596	987.247	706.316	696.584	961.561	1135.193	701.489	2164.756	2049.679	1505.795
1992	PFKFB3	202464_s_at	458.156	165.61205	554.93	114.628876	1054.828	304.5537	0.016469365	0.5675408	0.8787793	-96.774	-0.60019994	-4.5976415	0.007838197	0.034039866	-596.672	-3.7006066	-4.5775495	0.01761593	0.08295345	-499.898	-3.1004066	-4.5802608	644.618	401.685	328.165	650.64	586.255	427.895	876.785	1406.487	881.212
1996	CTNNAL1	202468_s_at	292.65967	87.477684	122.20533	81.4788	1485.9609	332.10065	1.06E-04	0.31095392	0.716162	170.45433	1.0932454	-4.5944486	1.30E-04	0.001918259	-1193.3014	-7.6534934	-4.57002	5.56E-05	0.001517723	-1363.7556	-8.746738	-4.569277	218.381	389.081	270.517	38.152	200.839	127.625	1351.844	1864.147	1241.892
1997	CPSF6	202469_s_at	1999.249	324.41064	1989.0123	104.028206	3354.8132	437.2904	0.001209043	0.967738	0.9966208	10.236667	0.041934185	-4.599248	8.98E-04	0.006837013	-1355.564	-5.5530252	-4.5725617	8.60E-04	0.009223359	-1365.8007	-5.5949597	-4.5724883	2350.315	1710.549	1936.883	2044.692	1868.995	2053.35	3044.807	3854.99	3164.642
2000	MPI	202472_at	933.677	36.786247	746.7937	24.201263	470.31934	34.837242	3.66E-06	4.00E-04	0.044686466	186.88333	6.3684216	-4.5713334	1.13E-06	1.36E-04	463.35767	15.789835	-4.5674443	3.45E-05	0.001143343	276.47433	9.421413	-4.5689287	967.839	938.458	894.734	771.401	723.02	745.96	473.315	503.562	434.081
2001	HCFC1	202473_x_at	79.55666	59.904446	69.779	25.100739	206.82832	29.530184	0.010512113	0.789017	0.95691454	9.777667	0.27818397	-4.598895	0.008700878	0.036695484	-127.27167	-3.6210008	-4.577869	0.006065871	0.03776636	-137.04933	-3.8991847	-4.5768003	148.504	49.904	40.262	43.535	93.554	72.248	182.129	198.819	239.537
2003	TMEM147	202475_at	2571.6228	160.49318	2004.0133	221.21056	3010.9866	428.77716	0.008773662	0.039453182	0.29139385	567.6093	2.533917	-4.5835357	0.09120139	0.21416804	-439.364	-1.9614053	-4.5875883	0.002911923	0.021891493	-1006.9733	-4.495322	-4.574912	2642.961	2684.079	2387.828	2149.632	2112.947	1749.461	3490.928	2665.697	2876.335
2006	TRIB2	202478_at	4913.316	975.0844	5238.1533	1008.8987	682.30133	181.12186	2.81E-04	0.61776793	0.90188164	-324.83734	-0.5223395	-4.598018	2.68E-04	0.003070699	4231.0146	6.8034854	-4.5708194	1.70E-04	0.003040666	4555.852	7.325825	-4.5703006	3927.837	4934.449	5877.662	5215.39	4240.829	6258.241	546.53	612.42	887.954
2007	TRIB2	202479_s_at	1693.683	419.74368	1991.0156	192.12894	417.88565	98.20448	3.13E-04	0.19651482	0.60026586	-297.33267	-1.4294671	-4.5918136	5.01E-04	0.004604747	1275.7974	6.1335683	-4.5716476	1.40E-04	0.002696895	1573.13	7.5630355	-4.5700946	1212.101	1981.843	1887.105	1841.329	1924.053	2207.665	385.885	339.673	528.099
2009	DHRS3	202481_at	1087.751	101.76819	841.35596	222.88559	537.1223	152.75925	0.010971628	0.095935024	0.434143	246.395	1.9268696	-4.5878534	0.003654809	0.019216636	550.62866	4.3060517	-4.5754585	0.049424276	0.17777582	304.23367	2.3791823	-4.5845604	973.376	1121.582	1168.295	602.639	877.416	1044.013	507.091	401.609	702.667
2010	RANBP1	202482_x_at	81.74567	35.680428	54.765667	31.014772	174.38335	50.713	0.024401207	0.4584149	0.8214178	26.98	0.78522116	-4.5965858	0.031214185	0.096349314	-92.637665	-2.6961102	-4.5825214	0.010473863	0.056551754	-119.61767	-3.4813313	-4.578458	57.582	64.928	122.727	35.074	90.517	38.706	127.122	168.071	227.957
2011	RANBP1	202483_s_at	2041.1235	127.842964	1773.4049	69.10079	9430.652	1493.1869	1.28E-05	0.6970502	0.93175584	267.71866	0.4059707	-4.598497	1.11E-05	4.62E-04	-7389.529	-11.20554	-4.5682707	8.80E-06	5.23E-04	-7657.2476	-11.61151	-4.568159	2118.598	2111.208	1893.565	1703.889	1774.243	1842.083	10472.993	10098.915	7720.049
2012	MBD2	202484_s_at	3553.715	1147.0631	4256.856	661.3691	7233.0493	1015.4982	0.003587131	0.37007248	0.76598966	-703.1407	-0.9586892	-4.5954294	0.001599977	0.010433799	-3679.3342	-5.0165467	-4.573622	0.00496359	0.032684304	-2976.1936	-4.0578575	-4.5762477	4807.14	2556.263	3297.742	4989.213	3703.197	4078.157	6815.473	8390.763	6492.912
2014	AFG3L2	202486_at	1117.3866	179.76015	806.1557	98.51583	1323.0951	13.286166	0.002500807	0.011751665	0.17250484	311.231	3.3956976	-4.5788374	0.06020568	0.1571101	-205.70833	-2.2443886	-4.5854974	8.21E-04	0.008923738	-516.93933	-5.640086	-4.572411	1139.458	927.61	1285.092	694.552	842.883	881.032	1315.75	1338.432	1315.103
2016	FXYD3	202488_s_at	1224.2494	174.1729	1239.775	40.451374	780.062	181.1545	0.007708947	0.89461654	0.983944	-15.525666	-0.13742466	-4.5991673	0.005819819	0.027101992	444.18735	3.9317021	-4.576684	0.004894102	0.032389447	459.713	4.0691266	-4.57621	1077.285	1416.632	1178.831	1224.598	1285.62	1209.107	731.976	980.408	627.802
2023	TBCC	202495_at	2470.9407	562.1075	2186.503	447.30533	1007.2317	214.44423	0.007007827	0.4174146	0.79791653	284.43765	0.8623927	-4.596089	0.003118181	0.017167283	1463.709	4.437851	-4.5750732	0.009240372	0.05169551	1179.2714	3.5754583	-4.578057	1990.351	2333.426	3089.045	2153.758	1756.47	2649.281	951.532	1244.03	826.133
2028	DNAJB2	202500_at	486.27536	30.528803	492.52368	87.057556	316.4817	74.14995	0.023763314	0.9117998	0.98691577	-6.2483335	-0.11489275	-4.599194	0.017092392	0.060744777	169.79367	3.1221223	-4.5801497	0.0145858	0.072241694	176.042	3.237015	-4.5795794	521.362	465.782	471.682	398.147	569.692	509.732	275.31	272.053	402.082
2029	MAPRE2	202501_at	4139.474	212.24191	2623.29	646.59265	1977	424.38412	0.001381314	0.003692307	0.10551613	1516.1843	4.2976522	-4.575484	5.03E-04	0.004618828	2162.4744	6.129573	-4.5716534	0.110220805	0.3176633	646.29	1.8319209	-4.588592	4382.004	4048.725	3987.694	3280.268	1987.609	2601.993	2004.71	2386.85	1539.44
2030	ACADM	202502_at	1387.7777	312.4205	1724.0253	417.64987	4112.5396	625.4546	2.57E-04	0.37957636	0.77313524	-336.24768	-0.93864757	-4.5955696	1.35E-04	0.001967704	-2724.7617	-7.6062713	-4.570059	3.03E-04	0.004444748	-2388.514	-6.6676235	-4.570971	1027.03	1566.593	1569.71	1533.914	2202.91	1435.252	4204.684	4686.81	3446.124
2031	KIAA0101	202503_s_at	827.89795	73.59981	711.4956	280.6537	12092.497	2003.5022	6.18E-06	0.8996419	0.98502266	116.402336	0.13082746	-4.5991755	4.96E-06	2.86E-04	-11264.6	-12.660562	-4.5679154	4.63E-06	3.56E-04	-11381.002	-12.791389	-4.5678887	840.91	748.66	894.124	635.837	476.427	1022.223	10663.292	14382.553	11231.648
2033	SNRPB2	202505_at	4653.447	446.45526	4153.7993	520.6475	7043.32	455.5441	2.16E-04	0.2107236	0.6189292	499.64734	1.3796232	-4.5922136	3.23E-04	0.003454566	-2389.8726	-6.5989017	-4.5710506	9.98E-05	0.002160536	-2889.52	-7.978525	-4.5697713	4399.91	4391.484	5168.946	4744.778	3953.872	3762.748	6854.478	7562.916	6712.564
2034	SSFA2	202506_at	626.35736	97.68091	506.663	58.76422	867.346	155.97447	0.011769003	0.20890005	0.61680037	119.694336	1.3858494	-4.5921636	0.027277824	0.087119356	-240.98866	-2.790224	-4.5819616	0.004285275	0.029352484	-360.683	-4.1760736	-4.575861	688.726	513.784	676.562	510.273	563.539	446.177	850.248	1031.165	720.625
2037	TNFAIP2	202509_s_at	276.368	61.24041	68.753334	75.12496	40.365665	19.61807	0.002792898	0.002940144	0.09632696	207.61467	4.487198	-4.5749345	0.001457691	0.009744926	236.00233	5.100744	-4.5734396	0.55917686	0.84739786	28.387667	0.61354566	-4.5975723	205.704	309.39	314.01	28.523	155.426	22.311	30.668	62.944	27.485
2039	ATG5	202511_s_at	1539.3834	224.29208	1728.7916	182.09102	2522.753	362.6758	0.00452713	0.3852978	0.7762039	-189.40834	-0.9267646	-4.595652	0.002015464	0.012409511	-983.3697	-4.811574	-4.574095	0.006178249	0.038262904	-793.9613	-3.8848095	-4.5768523	1735.29	1294.725	1588.135	1911.368	1547.19	1727.817	2303.992	2941.393	2322.874
2040	ATG5	202512_s_at	376.99203	62.84037	404.30765	99.44789	202.23433	50.25729	0.021511279	0.6544664	0.9165598	-27.315666	-0.46760416	-4.5982566	0.020509422	0.07015019	174.75766	2.991595	-4.5808325	0.01078906	0.057694413	202.07333	3.4591992	-4.5785546	305.27	422.386	403.32	346.711	519.14	347.072	144.47	226.294	235.939
2043	DLG1	202515_at	2380.0227	156.71196	1879.9653	395.24445	1460.8956	244.57591	0.011712546	0.05439276	0.33695686	500.05734	2.3136847	-4.5850105	0.003900549	0.020160627	919.127	4.2526526	-4.5756207	0.09424995	0.28473043	419.06967	1.938968	-4.58776	2531.959	2218.936	2389.173	1738.01	1575.304	2326.582	1398.307	1253.696	1730.684
2047	MLXIP	202519_at	1651.1826	397.93372	1021.70636	290.76956	492.536	105.63594	0.00399188	0.025603546	0.24093068	629.4763	2.8346722	-4.581704	0.001282931	0.008883639	1158.6466	5.217644	-4.5731964	0.049151417	0.17696576	529.17035	2.382972	-4.5845346	1198.425	1945.452	1809.671	779.38	941.61	1344.129	370.811	546.6	560.197
2048	MLH1	202520_s_at	2121.5159	272.72745	1642.682	26.573515	3637.7112	729.89343	0.001699743	0.20591542	0.6135883	478.834	1.396145	-4.592081	0.003182445	0.017419413	-1516.1953	-4.4207983	-4.575122	6.86E-04	0.007875203	-1995.0293	-5.8169436	-4.57212	2431.123	2016.591	1916.834	1618.489	1671.124	1638.433	4079.856	4038.029	2795.249
2051	SPOCK2	202523_s_at	2654.427	213.28554	2617.5974	431.51642	1569.3883	302.9968	0.005533078	0.8872897	0.9824336	36.829334	0.14705566	-4.5991545	0.003539684	0.018766303	1085.0387	4.3324456	-4.5753794	0.004236315	0.029108172	1048.2094	4.1853895	-4.5758314	2875.033	2449.306	2638.942	2843.358	2120.035	2889.4	1246.067	1615.271	1846.827
2052	SPOCK2	202524_s_at	10260.14	1413.0684	8394.769	2789.465	2273.4524	641.6982	0.001902271	0.22585447	0.63413423	1865.371	1.3297223	-4.5926123	7.77E-04	0.006159953	7986.6875	5.6932783	-4.5723214	0.003409086	0.024679873	6121.3164	4.363556	-4.5752873	11589.919	8776.393	10414.107	11253.887	5680.609	8249.81	1588.31	2371.664	2860.383
2054	SMAD4	202526_at	311.1	25.420816	252.95467	26.230684	157.19867	23.902048	0.001450862	0.052759368	0.33446288	58.145332	2.334518	-4.584866	4.80E-04	0.00447251	153.90134	6.179093	-4.5715847	0.006505049	0.039821982	95.756	3.8445752	-4.5769997	297.199	295.661	340.44	225.637	255.284	277.943	176.254	164.962	130.38
2055	SMAD4	202527_s_at	636.1453	152.98042	1025.3917	329.98868	1356.7584	182.53888	0.01558288	0.06734105	0.3717552	-389.24634	-2.1680532	-4.5860457	0.005246331	0.025128609	-720.613	-4.013724	-4.5763974	0.10803084	0.3133218	-331.36667	-1.8456707	-4.5884843	471.537	773.957	662.942	872.877	1404.051	799.247	1269.881	1566.509	1233.885
2056	GALE	202528_at	255.40434	82.201164	272.48367	40.5858	797.1203	59.40792	2.15E-05	0.74557185	0.94741005	-17.079334	-0.33777133	-4.5987267	1.49E-05	5.47E-04	-541.716	-10.713306	-4.5684223	1.84E-05	8.06E-04	-524.63666	-10.375535	-4.568538	324.729	276.89	164.594	228.589	280.213	308.649	825.7	728.824	836.837
2060	DHFR	202532_s_at	339.53665	10.783158	292.941	104.9927	1966.6503	681.5149	0.00139562	0.8823608	0.9809732	46.595665	0.15354334	-4.5991454	0.001098876	0.007952664	-1627.1136	-5.3617105	-4.572913	9.34E-04	0.009822259	-1673.7094	-5.515254	-4.572629	327.922	341.458	349.23	201.291	407.495	270.037	1731.862	2734.52	1433.569
2061	DHFR	202533_s_at	55.66267	40.755035	100.15	65.21645	1678.8842	738.3043	0.002543408	0.8955324	0.9840858	-44.487335	-0.13622177	-4.599169	0.001684545	0.010855035	-1623.2213	-4.9703608	-4.573725	0.001964317	0.016573602	-1578.734	-4.834139	-4.574041	24.982	40.1	101.906	98.241	35.909	166.3	1338.18	2526.018	1172.454
2062	DHFR	202534_x_at	753.59064	49.649364	723.99536	40.54287	5029.8135	1078.9902	5.96E-05	0.9521095	0.99377394	29.595333	0.06227321	-4.599238	4.64E-05	0.001043651	-4276.2227	-8.997842	-4.569139	4.44E-05	0.001324208	-4305.818	-9.060115	-4.569106	763.589	699.703	797.48	685.539	720.103	766.344	5082.854	6081.305	3925.281
2063	FADD	202535_at	524.47565	122.181496	637.0417	198.12953	1571.9154	239.93517	3.82E-04	0.47137773	0.830924	-112.566	-0.7618283	-4.5967307	2.09E-04	0.0025855	-1047.4397	-7.0889006	-4.5705237	4.16E-04	0.005542845	-934.87366	-6.327072	-4.571387	412.714	654.924	505.789	439.811	836.058	635.256	1294.862	1710.429	1710.455
2064	CHMP2B	202536_at	520.0397	123.0678	1076.8987	212.6632	1453.8217	53.494267	2.34E-04	0.001651503	0.07337824	-556.859	-4.988093	-4.573685	7.40E-05	0.001364524	-933.782	-8.3644	-4.5695076	0.012063763	0.06280767	-376.923	-3.376307	-4.578925	631.246	387.817	541.056	1073.823	1291.083	865.79	1401.98	1450.657	1508.828
2067	HMGCR	202539_s_at	504.33398	12.296654	349.6713	79.064186	747.41766	83.58426	4.69E-04	0.023227274	0.23144501	154.66267	2.9033217	-4.581316	0.002687636	0.015371501	-243.08366	-4.5631576	-4.574727	1.51E-04	0.002844247	-397.74634	-7.4664793	-4.570176	500.409	518.114	494.479	287.926	438.783	322.305	843.742	694.007	704.504
2068	HMGCR	202540_s_at	136.60834	90.191505	214.88399	43.064056	677.122	92.08247	1.12E-04	0.24631937	0.6565472	-78.275665	-1.2666905	-4.5931115	5.56E-05	0.001158113	-540.5137	-8.746824	-4.569277	1.49E-04	0.002831868	-462.238	-7.480134	-4.5701647	228.969	48.755	132.101	180.168	263.074	201.41	615.723	783	632.643
2070	AIMP1	202542_s_at	3616.4238	330.86816	2858.8328	234.43016	3308.2673	153.22069	0.01619184	0.005590908	0.12586881	757.591	3.9633336	-4.5765724	0.15156144	0.31317168	308.15634	1.6121184	-4.5903416	0.05148644	0.18303049	-449.43466	-2.3512151	-4.584751	3350.504	3986.952	3511.815	2836.437	2636.404	3103.657	3466.213	3160.255	3298.334
2071	GMFB	202543_s_at	371.714	25.044659	365.96265	126.61274	1244.6893	134.6165	2.23E-05	0.94702446	0.99348015	5.751333	0.06889682	-4.5992336	1.75E-05	5.87E-04	-872.97534	-10.457614	-4.568509	1.68E-05	7.63E-04	-878.7267	-10.526511	-4.5684853	368.974	398.016	348.152	293.184	512.162	292.542	1386.34	1229.298	1118.43
2072	GMFB	202544_at	1177.0096	133.52661	1230.3702	133.01721	2249.6504	216.163	1.07E-04	0.68718815	0.92792356	-53.36067	-0.4200829	-4.5984445	6.96E-05	0.001327607	-1072.6406	-8.444385	-4.569457	9.62E-05	0.002118054	-1019.28	-8.024302	-4.5697384	1273.337	1233.106	1024.586	1383.156	1167.615	1140.34	2453.101	2273.154	2022.696
2075	ARHGEF7	202547_s_at	600.3576	53.506527	462.60733	124.562805	686.83136	39.528915	0.028398074	0.06910168	0.37565082	137.75034	2.1504726	-4.5861735	0.21960236	0.407342	-86.47366	-1.3499732	-4.5924506	0.010209649	0.055515274	-224.224	-3.5004458	-4.5783753	542.524	610.449	648.1	369.513	414.202	604.107	702.886	641.801	715.807
2081	SYF2	202553_s_at	2719.988	333.49472	2398.7424	425.61456	1796.021	238.10738	0.025818717	0.25718823	0.6683198	321.24567	1.2350316	-4.59336	0.009529809	0.0393173	923.967	3.5521986	-4.5781546	0.054116193	0.18957257	602.7213	2.317167	-4.584986	2985.65	2828.583	2345.731	2283.346	2870.156	2042.725	1538.99	2009.073	1840
2085	HSPA13	202557_at	524.7837	185.36967	758.34467	159.32803	1712.6766	296.04053	5.09E-04	0.21110098	0.61923915	-233.561	-1.3783406	-4.5922236	2.23E-04	0.002706162	-1187.893	-7.0102506	-4.5706024	8.28E-04	0.008988454	-954.332	-5.6319103	-4.572425	715.955	345.819	512.577	809.468	885.836	579.73	1429.726	1688.037	2020.267
[truncated: 6,653 more rows]
